# Supplementary material for: N-{2-[4-(2-Meth­oxy­phen­yl)piperazin-1-yl]eth­yl}pyridin-2-amine monohydrate
Source: Acta Crystallogr Sect E Struct Rep Online. 2010 Jun 23;66(Pt 7):o1727. doi: 10.1107/S1600536810022816 (PMC3006790; doi:10.1107/S1600536810022816)
Supplement: Supplementary file 1 [file e-66-o1727-sup1.cif]

##############################################################################
###                                                                        ###
###        Electronic paper (Acta Crystallographica Section E)             ###
###                                                                        ###
##############################################################################
#                                                                            #
# This CIF contains the data in a paper accepted for publication in Acta     #
# Crystallographica Section E. It conforms to the requirements of Notes      #
# for Authors for Section E, and has been peer reviewed under the auspices   #
# of the IUCr Commission on Journals.                                        #
#                                                                            #
# Full details of the Crystallographic Information File format               #
# are given in the paper "The Crystallographic Information File (CIF):       #
# a New Standard Archive File for Crystallography" by S. R. Hall, F. H.      #
# Allen and I. D. Brown [Acta Cryst. (1991), A47, 655-685].                  #
#                                                                            #
# The current version of the core CIF dictionary is obtainable from          #
# ftp://ftp.iucr.org/pub/cif_core.dic. The current version number is 2.4.    #
#                                                                            #
# Software is freely available for graphical display of the structure(s) in  #
# this CIF.  For information consult the CIF home page http://www.iucr.org/  #
# cif/home.html                                                              #
#                                                                            #
# This file may be used for bona fide research purposes within the           #
# scientific community so long as proper attribution is given to the journal # 
# article from which it was obtained.                                        #
#                                                                            #
##############################################################################
                                             
data_I
_audit_creation_method     SHELXL-97
_chemical_name_systematic
;
<i>N</i>-{2-[4-(2-Methoxyphenyl)piperazin-1-yl]ethyl}pyridin-2-amine
monohydrate
;
_chemical_name_common     ?
_chemical_formula_moiety     'C18 H24 N4 O, H2 O'
_chemical_formula_sum     'C18 H26 N4 O2'
_chemical_formula_iupac     'C18 H24 N4 O, H2 O'
_chemical_formula_weight     330.43
_chemical_melting_point     ?
_symmetry_cell_setting     orthorhombic
_symmetry_space_group_name_H-M     'P n a 21'
_symmetry_space_group_name_Hall     'P 2c -2n'
loop_
    _symmetry_equiv_pos_as_xyz
    'x, y, z'
    '-x, -y, z+1/2'
    'x+1/2, -y+1/2, z'
    '-x+1/2, y+1/2, z+1/2'
_cell_length_a     13.451(3)
_cell_length_b     19.847(4)
_cell_length_c     6.8596(15)
_cell_angle_alpha     90.00
_cell_angle_beta     90.00
_cell_angle_gamma     90.00
_cell_volume     1831.2(7)
_cell_formula_units_Z     4
_cell_measurement_reflns_used     4880
_cell_measurement_theta_min     3.03
_cell_measurement_theta_max     27.48
_cell_measurement_temperature     153(2)
_exptl_crystal_description     Prism
_exptl_crystal_colour     Colorless
_exptl_crystal_size_max     0.40
_exptl_crystal_size_mid     0.23
_exptl_crystal_size_min     0.09
_exptl_crystal_density_diffrn     1.199
_exptl_crystal_density_meas     ?
_exptl_crystal_density_method     'not measured'
_exptl_crystal_F_000     712
_exptl_absorpt_coefficient_mu     0.080
_exptl_absorpt_correction_type     none
_exptl_absorpt_process_details     ?
_exptl_absorpt_correction_T_min     ?
_exptl_absorpt_correction_T_max     ?
_exptl_special_details
;
;
_diffrn_ambient_temperature     153(2)
_diffrn_radiation_type     MoK\a
_diffrn_radiation_wavelength     0.71073
_diffrn_radiation_source     'Rotating Anode'
_diffrn_radiation_monochromator     graphite
_diffrn_measurement_device_type     'Rigaku R-AXIS Spider'
_diffrn_measurement_method     '\w scans'
_diffrn_detector_area_resol_mean     ?
_diffrn_reflns_number     14086
_diffrn_reflns_av_R_equivalents     0.0489
_diffrn_reflns_av_sigmaI/netI     0.0324
_diffrn_reflns_theta_min     3.03
_diffrn_reflns_theta_max     27.47
_diffrn_reflns_theta_full     27.47
_diffrn_measured_fraction_theta_max     0.996
_diffrn_measured_fraction_theta_full     0.996
_diffrn_reflns_limit_h_min     -17
_diffrn_reflns_limit_h_max     17
_diffrn_reflns_limit_k_min     -25
_diffrn_reflns_limit_k_max     22
_diffrn_reflns_limit_l_min     -8
_diffrn_reflns_limit_l_max     8
_diffrn_standards_number     0
_diffrn_standards_interval_count     0
_diffrn_standards_interval_time     0
_diffrn_standards_decay_%     0
_refine_special_details
;
Refinement of <i>F</i>^2^ against ALL reflections. The weighted <i>R</i>-factor
<i>wR</i> and goodness of fit <i>S</i> are based on <i>F</i>^2^, conventional
<i>R</i>-factors <i>R</i> are based on <i>F</i>, with <i>F</i> set to zero for
negative <i>F</i>^2^. The threshold expression of <i>F</i>^2^ >
\s(<i>F</i>^2^) is used only for calculating <i>R</i>-factors(gt) <i>etc</i>.
and is not relevant to the choice of reflections for refinement.
<i>R</i>-factors based on <i>F</i>^2^ are statistically about twice as large
as those based on <i>F</i>, and <i>R</i>- factors based on ALL data will be
even larger.
;
_reflns_number_total     2261
_reflns_number_gt     1985
_reflns_threshold_expression     I>2\s(I)
_refine_ls_structure_factor_coef     Fsqd
_refine_ls_matrix_type     full
_refine_ls_R_factor_all     0.0503
_refine_ls_R_factor_gt     0.0416
_refine_ls_wR_factor_gt     0.0871
_refine_ls_wR_factor_ref     0.0911
_refine_ls_goodness_of_fit_ref     1.001
_refine_ls_restrained_S_all     1.001
_refine_ls_number_reflns     2261
_refine_ls_number_parameters     230
_refine_ls_number_restraints     1
_refine_ls_hydrogen_treatment     mixed
_refine_ls_weighting_scheme     calc
_refine_ls_weighting_details
         'calc w=1/[\s^2^(Fo^2^)+(0.0505P)^2^+0.1600P] where P=(Fo^2^+2Fc^2^)/3'
_atom_sites_solution_hydrogens     geom
_atom_sites_solution_primary     direct
_atom_sites_solution_secondary     difmap
_refine_ls_shift/su_max     0.000
_refine_ls_shift/su_mean     0.000
_refine_diff_density_max     0.177
_refine_diff_density_min     -0.146
_refine_ls_extinction_method     none
_refine_ls_extinction_coef     ?
_refine_ls_abs_structure_details     'Flack (1983), not determined'
_refine_ls_abs_structure_Flack     ?
loop_
    _atom_type_symbol
    _atom_type_description
    _atom_type_scat_dispersion_real
    _atom_type_scat_dispersion_imag
    _atom_type_scat_source
    'C' 'C' 0.0033 0.0000
                         'International Tables Vol C Tables 4.2.6.8 and 6.1.1.4'
    'H' 'H' 0.0000 0.0000
                         'International Tables Vol C Tables 4.2.6.8 and 6.1.1.4'
    'N' 'N' 0.0061 0.0000
                         'International Tables Vol C Tables 4.2.6.8 and 6.1.1.4'
    'O' 'O' 0.0106 0.0000
                         'International Tables Vol C Tables 4.2.6.8 and 6.1.1.4'
_computing_data_collection     'RAPID-AUTO (Rigaku, 2004)'
_computing_cell_refinement     'RAPID-AUTO (Rigaku, 2004)'
_computing_data_reduction     'RAPID-AUTO (Rigaku, 2004)'
_computing_structure_solution     'SHELXS97 (Sheldrick, 2008)'
_computing_structure_refinement     'SHELXL97 (Sheldrick, 2008)'
_computing_molecular_graphics     'SHELXTL (Sheldrick, 2008)'
_computing_publication_material     'SHELXTL (Sheldrick, 2008)'
loop_
    _atom_site_type_symbol
    _atom_site_label
    _atom_site_fract_x
    _atom_site_fract_y
    _atom_site_fract_z
    _atom_site_U_iso_or_equiv
    _atom_site_adp_type
    _atom_site_calc_flag
    _atom_site_refinement_flags
    _atom_site_occupancy
    _atom_site_disorder_assembly
    _atom_site_disorder_group
    O O1 0.43965(12) 0.13354(8) 0.6019(3) 0.0352(4) Uani d . 1 . .
    O O2 0.35365(13) 0.46544(8) 0.6564(3) 0.0296(4) Uani d . 1 . .
    N N1 0.75758(14) 0.58179(9) 0.4876(3) 0.0254(4) Uani d . 1 . .
    N N2 0.69260(15) 0.52222(10) 0.7505(3) 0.0258(4) Uani d . 1 . .
    N N3 0.52175(13) 0.38007(8) 0.6319(3) 0.0218(4) Uani d . 1 . .
    N N4 0.44650(13) 0.25939(8) 0.4558(3) 0.0222(4) Uani d . 1 . .
    C C1 0.82362(19) 0.62843(12) 0.4242(4) 0.0341(6) Uani d . 1 . .
    H H1 0.8274 0.6364 0.2879 0.041 Uiso calc R 1 . .
    C C2 0.88518(19) 0.66487(13) 0.5425(4) 0.0357(6) Uani d . 1 . .
    H H2 0.9308 0.6966 0.4900 0.043 Uiso calc R 1 . .
    C C3 0.87886(17) 0.65392(12) 0.7421(4) 0.0316(6) Uani d . 1 . .
    H H3 0.9195 0.6789 0.8293 0.038 Uiso calc R 1 . .
    C C4 0.81411(17) 0.60715(11) 0.8117(3) 0.0267(5) Uani d . 1 . .
    H H4 0.8095 0.5990 0.9479 0.032 Uiso calc R 1 . .
    C C5 0.75372(15) 0.57077(10) 0.6798(3) 0.0212(5) Uani d . 1 . .
    C C6 0.62161(16) 0.48524(10) 0.6333(3) 0.0257(5) Uani d . 1 . .
    H H6A 0.6490 0.4776 0.5012 0.031 Uiso calc R 1 . .
    H H6B 0.5593 0.5115 0.6204 0.031 Uiso calc R 1 . .
    C C7 0.60037(17) 0.41825(11) 0.7313(3) 0.0251(5) Uani d . 1 . .
    H H7A 0.6620 0.3910 0.7333 0.030 Uiso calc R 1 . .
    H H7B 0.5802 0.4265 0.8681 0.030 Uiso calc R 1 . .
    C C8 0.55437(16) 0.35756(11) 0.4378(3) 0.0228(5) Uani d . 1 . .
    H H8A 0.6145 0.3291 0.4509 0.027 Uiso calc R 1 . .
    H H8B 0.5718 0.3972 0.3572 0.027 Uiso calc R 1 . .
    C C9 0.47335(16) 0.31789(10) 0.3383(3) 0.0243(5) Uani d . 1 . .
    H H9A 0.4142 0.3469 0.3195 0.029 Uiso calc R 1 . .
    H H9B 0.4966 0.3029 0.2084 0.029 Uiso calc R 1 . .
    C C10 0.41288(17) 0.28054(11) 0.6490(3) 0.0283(5) Uani d . 1 . .
    H H10A 0.3967 0.2404 0.7288 0.034 Uiso calc R 1 . .
    H H10B 0.3520 0.3083 0.6367 0.034 Uiso calc R 1 . .
    C C11 0.49388(19) 0.32103(11) 0.7477(3) 0.0286(5) Uani d . 1 . .
    H H11A 0.4704 0.3359 0.8776 0.034 Uiso calc R 1 . .
    H H11B 0.5530 0.2921 0.7671 0.034 Uiso calc R 1 . .
    C C12 0.38607(15) 0.21023(10) 0.3614(3) 0.0243(5) Uani d . 1 . .
    C C13 0.33403(17) 0.22331(11) 0.1915(4) 0.0300(5) Uani d . 1 . .
    H H13 0.3335 0.2678 0.1403 0.036 Uiso calc R 1 . .
    C C14 0.28283(19) 0.17297(13) 0.0947(4) 0.0394(6) Uani d . 1 . .
    H H14 0.2476 0.1831 -0.0218 0.047 Uiso calc R 1 . .
    C C15 0.28287(19) 0.10831(13) 0.1670(4) 0.0388(6) Uani d . 1 . .
    H H15 0.2484 0.0736 0.0997 0.047 Uiso calc R 1 . .
    C C16 0.33326(18) 0.09392(12) 0.3380(4) 0.0338(6) Uani d . 1 . .
    H H16 0.3322 0.0494 0.3889 0.041 Uiso calc R 1 . .
    C C17 0.38516(16) 0.14392(11) 0.4357(4) 0.0274(5) Uani d . 1 . .
    C C18 0.4404(2) 0.06745(13) 0.6815(5) 0.0505(8) Uani d . 1 . .
    H H18A 0.3720 0.0530 0.7072 0.061 Uiso calc R 1 . .
    H H18B 0.4782 0.0674 0.8036 0.061 Uiso calc R 1 . .
    H H18C 0.4715 0.0364 0.5886 0.061 Uiso calc R 1 . .
    H H0A 0.320(2) 0.4515(15) 0.757(5) 0.051(9) Uiso d . 1 . .
    H H2N 0.686(2) 0.5217(13) 0.871(4) 0.033(7) Uiso d . 1 . .
    H H0B 0.400(2) 0.4384(17) 0.647(6) 0.063(11) Uiso d . 1 . .
loop_
    _atom_site_aniso_label
    _atom_site_aniso_U_11
    _atom_site_aniso_U_22
    _atom_site_aniso_U_33
    _atom_site_aniso_U_12
    _atom_site_aniso_U_13
    _atom_site_aniso_U_23
    O1 0.0412(9) 0.0224(8) 0.0420(10) -0.0083(7) -0.0081(9) 0.0084(8)
    O2 0.0339(9) 0.0310(9) 0.0239(9) 0.0051(8) 0.0037(8) 0.0022(7)
    N1 0.0265(10) 0.0241(10) 0.0257(10) -0.0036(8) -0.0005(8) -0.0006(8)
    N2 0.0314(10) 0.0257(9) 0.0203(10) -0.0092(8) -0.0007(9) -0.0035(8)
    N3 0.0277(9) 0.0194(8) 0.0183(9) -0.0054(7) 0.0004(8) 0.0000(7)
    N4 0.0256(9) 0.0182(8) 0.0228(9) -0.0045(7) -0.0002(8) -0.0013(8)
    C1 0.0380(14) 0.0343(13) 0.0300(13) -0.0063(11) 0.0025(11) 0.0049(11)
    C2 0.0341(13) 0.0321(13) 0.0410(15) -0.0149(11) 0.0015(12) 0.0029(11)
    C3 0.0253(11) 0.0277(12) 0.0418(14) -0.0039(10) -0.0071(11) -0.0046(11)
    C4 0.0261(11) 0.0277(11) 0.0263(12) -0.0004(10) -0.0034(10) -0.0037(10)
    C5 0.0206(10) 0.0175(10) 0.0256(11) 0.0019(8) 0.0008(9) -0.0023(9)
    C6 0.0300(11) 0.0206(10) 0.0264(12) -0.0066(9) -0.0063(10) 0.0021(9)
    C7 0.0306(11) 0.0240(11) 0.0208(11) -0.0045(9) -0.0066(10) -0.0002(9)
    C8 0.0256(10) 0.0197(10) 0.0231(11) -0.0043(9) 0.0033(10) 0.0005(9)
    C9 0.0289(11) 0.0198(10) 0.0242(11) -0.0032(9) -0.0005(10) -0.0014(9)
    C10 0.0350(12) 0.0241(11) 0.0258(12) -0.0061(9) 0.0079(11) -0.0004(10)
    C11 0.0409(13) 0.0247(11) 0.0204(11) -0.0102(10) -0.0004(11) 0.0019(10)
    C12 0.0203(10) 0.0233(10) 0.0292(12) -0.0034(9) 0.0019(10) -0.0044(10)
    C13 0.0307(12) 0.0273(12) 0.0320(13) -0.0040(10) -0.0009(11) -0.0030(10)
    C14 0.0384(13) 0.0416(14) 0.0381(14) -0.0114(11) -0.0092(13) -0.0024(13)
    C15 0.0379(13) 0.0358(13) 0.0427(14) -0.0144(11) -0.0008(13) -0.0110(12)
    C16 0.0330(13) 0.0237(11) 0.0448(15) -0.0093(10) 0.0057(12) -0.0036(11)
    C17 0.0243(11) 0.0245(11) 0.0335(13) -0.0024(9) 0.0026(10) -0.0029(10)
    C18 0.0586(18) 0.0296(13) 0.063(2) -0.0095(12) -0.0168(17) 0.0175(14)
_geom_special_details
;
All e.s.d.'s (except the e.s.d. in the dihedral angle between two l.s. planes)
are estimated using the full covariance matrix. The cell e.s.d.'s are taken
into account individually in the estimation of e.s.d.'s in distances, angles
and torsion angles; correlations between e.s.d.'s in cell parameters are only
used when they are defined by crystal symmetry. An approximate (isotropic)
treatment of cell e.s.d.'s is used for estimating e.s.d.'s involving l.s.
planes.
;
loop_
    _geom_bond_atom_site_label_1
    _geom_bond_atom_site_label_2
    _geom_bond_site_symmetry_2
    _geom_bond_distance
    _geom_bond_publ_flag
    O1 C17 . 1.371(3) ?
    O1 C18 . 1.421(3) ?
    O2 H0A . 0.88(3) ?
    O2 H0B . 0.83(3) ?
    N1 C5 . 1.338(3) ?
    N1 C1 . 1.354(3) ?
    N2 C5 . 1.356(3) ?
    N2 C6 . 1.448(3) ?
    N2 H2N . 0.83(3) ?
    N3 C11 . 1.464(3) ?
    N3 C7 . 1.469(3) ?
    N3 C8 . 1.472(3) ?
    N4 C12 . 1.426(3) ?
    N4 C9 . 1.459(3) ?
    N4 C10 . 1.462(3) ?
    C1 C2 . 1.366(4) ?
    C1 H1 . 0.9500 ?
    C2 C3 . 1.389(4) ?
    C2 H2 . 0.9500 ?
    C3 C4 . 1.360(3) ?
    C3 H3 . 0.9500 ?
    C4 C5 . 1.414(3) ?
    C4 H4 . 0.9500 ?
    C6 C7 . 1.517(3) ?
    C6 H6A . 0.9900 ?
    C6 H6B . 0.9900 ?
    C7 H7A . 0.9900 ?
    C7 H7B . 0.9900 ?
    C8 C9 . 1.508(3) ?
    C8 H8A . 0.9900 ?
    C8 H8B . 0.9900 ?
    C9 H9A . 0.9900 ?
    C9 H9B . 0.9900 ?
    C10 C11 . 1.514(3) ?
    C10 H10A . 0.9900 ?
    C10 H10B . 0.9900 ?
    C11 H11A . 0.9900 ?
    C11 H11B . 0.9900 ?
    C12 C13 . 1.384(3) ?
    C12 C17 . 1.411(3) ?
    C13 C14 . 1.383(3) ?
    C13 H13 . 0.9500 ?
    C14 C15 . 1.376(4) ?
    C14 H14 . 0.9500 ?
    C15 C16 . 1.385(4) ?
    C15 H15 . 0.9500 ?
    C16 C17 . 1.386(3) ?
    C16 H16 . 0.9500 ?
    C18 H18A . 0.9800 ?
    C18 H18B . 0.9800 ?
    C18 H18C . 0.9800 ?
loop_
    _geom_angle_atom_site_label_1
    _geom_angle_atom_site_label_2
    _geom_angle_atom_site_label_3
    _geom_angle_site_symmetry_1
    _geom_angle_site_symmetry_3
    _geom_angle
    _geom_angle_publ_flag
    C17 O1 C18 . . 117.5(2) ?
    H0A O2 H0B . . 105(3) ?
    C5 N1 C1 . . 117.0(2) ?
    C5 N2 C6 . . 124.1(2) ?
    C5 N2 H2N . . 115.1(19) ?
    C6 N2 H2N . . 118.7(19) ?
    C11 N3 C7 . . 110.20(17) ?
    C11 N3 C8 . . 108.93(16) ?
    C7 N3 C8 . . 111.22(17) ?
    C12 N4 C9 . . 115.76(18) ?
    C12 N4 C10 . . 115.61(17) ?
    C9 N4 C10 . . 110.42(16) ?
    N1 C1 C2 . . 124.7(2) ?
    N1 C1 H1 . . 117.7 ?
    C2 C1 H1 . . 117.7 ?
    C1 C2 C3 . . 117.7(2) ?
    C1 C2 H2 . . 121.1 ?
    C3 C2 H2 . . 121.1 ?
    C4 C3 C2 . . 119.5(2) ?
    C4 C3 H3 . . 120.3 ?
    C2 C3 H3 . . 120.3 ?
    C3 C4 C5 . . 119.5(2) ?
    C3 C4 H4 . . 120.3 ?
    C5 C4 H4 . . 120.3 ?
    N1 C5 N2 . . 119.5(2) ?
    N1 C5 C4 . . 121.7(2) ?
    N2 C5 C4 . . 118.8(2) ?
    N2 C6 C7 . . 108.79(18) ?
    N2 C6 H6A . . 109.9 ?
    C7 C6 H6A . . 109.9 ?
    N2 C6 H6B . . 109.9 ?
    C7 C6 H6B . . 109.9 ?
    H6A C6 H6B . . 108.3 ?
    N3 C7 C6 . . 112.45(17) ?
    N3 C7 H7A . . 109.1 ?
    C6 C7 H7A . . 109.1 ?
    N3 C7 H7B . . 109.1 ?
    C6 C7 H7B . . 109.1 ?
    H7A C7 H7B . . 107.8 ?
    N3 C8 C9 . . 110.64(18) ?
    N3 C8 H8A . . 109.5 ?
    C9 C8 H8A . . 109.5 ?
    N3 C8 H8B . . 109.5 ?
    C9 C8 H8B . . 109.5 ?
    H8A C8 H8B . . 108.1 ?
    N4 C9 C8 . . 110.15(18) ?
    N4 C9 H9A . . 109.6 ?
    C8 C9 H9A . . 109.6 ?
    N4 C9 H9B . . 109.6 ?
    C8 C9 H9B . . 109.6 ?
    H9A C9 H9B . . 108.1 ?
    N4 C10 C11 . . 109.59(18) ?
    N4 C10 H10A . . 109.8 ?
    C11 C10 H10A . . 109.8 ?
    N4 C10 H10B . . 109.8 ?
    C11 C10 H10B . . 109.8 ?
    H10A C10 H10B . . 108.2 ?
    N3 C11 C10 . . 111.48(19) ?
    N3 C11 H11A . . 109.3 ?
    C10 C11 H11A . . 109.3 ?
    N3 C11 H11B . . 109.3 ?
    C10 C11 H11B . . 109.3 ?
    H11A C11 H11B . . 108.0 ?
    C13 C12 C17 . . 118.3(2) ?
    C13 C12 N4 . . 122.9(2) ?
    C17 C12 N4 . . 118.6(2) ?
    C14 C13 C12 . . 121.4(2) ?
    C14 C13 H13 . . 119.3 ?
    C12 C13 H13 . . 119.3 ?
    C15 C14 C13 . . 120.0(2) ?
    C15 C14 H14 . . 120.0 ?
    C13 C14 H14 . . 120.0 ?
    C14 C15 C16 . . 119.9(2) ?
    C14 C15 H15 . . 120.1 ?
    C16 C15 H15 . . 120.1 ?
    C15 C16 C17 . . 120.6(2) ?
    C15 C16 H16 . . 119.7 ?
    C17 C16 H16 . . 119.7 ?
    O1 C17 C16 . . 124.3(2) ?
    O1 C17 C12 . . 115.84(19) ?
    C16 C17 C12 . . 119.8(2) ?
    O1 C18 H18A . . 109.5 ?
    O1 C18 H18B . . 109.5 ?
    H18A C18 H18B . . 109.5 ?
    O1 C18 H18C . . 109.5 ?
    H18A C18 H18C . . 109.5 ?
    H18B C18 H18C . . 109.5 ?
loop_
    _geom_torsion_atom_site_label_1
    _geom_torsion_atom_site_label_2
    _geom_torsion_atom_site_label_3
    _geom_torsion_atom_site_label_4
    _geom_torsion_site_symmetry_1
    _geom_torsion_site_symmetry_2
    _geom_torsion_site_symmetry_3
    _geom_torsion_site_symmetry_4
    _geom_torsion
    _geom_torsion_publ_flag
    C5 N1 C1 C2 . . . . -0.5(4) ?
    N1 C1 C2 C3 . . . . -0.8(4) ?
    C1 C2 C3 C4 . . . . 1.3(4) ?
    C2 C3 C4 C5 . . . . -0.5(4) ?
    C1 N1 C5 N2 . . . . -176.7(2) ?
    C1 N1 C5 C4 . . . . 1.4(3) ?
    C6 N2 C5 N1 . . . . -7.0(3) ?
    C6 N2 C5 C4 . . . . 174.9(2) ?
    C3 C4 C5 N1 . . . . -0.9(3) ?
    C3 C4 C5 N2 . . . . 177.2(2) ?
    C5 N2 C6 C7 . . . . 155.8(2) ?
    C11 N3 C7 C6 . . . . -171.59(19) ?
    C8 N3 C7 C6 . . . . 67.5(2) ?
    N2 C6 C7 N3 . . . . 174.53(18) ?
    C11 N3 C8 C9 . . . . 57.8(2) ?
    C7 N3 C8 C9 . . . . 179.45(17) ?
    C12 N4 C9 C8 . . . . -167.51(17) ?
    C10 N4 C9 C8 . . . . 58.7(2) ?
    N3 C8 C9 N4 . . . . -58.9(2) ?
    C12 N4 C10 C11 . . . . 168.35(19) ?
    C9 N4 C10 C11 . . . . -57.8(2) ?
    C7 N3 C11 C10 . . . . -179.99(19) ?
    C8 N3 C11 C10 . . . . -57.7(2) ?
    N4 C10 C11 N3 . . . . 58.0(2) ?
    C9 N4 C12 C13 . . . . -16.5(3) ?
    C10 N4 C12 C13 . . . . 114.8(2) ?
    C9 N4 C12 C17 . . . . 158.5(2) ?
    C10 N4 C12 C17 . . . . -70.1(3) ?
    C17 C12 C13 C14 . . . . -0.6(3) ?
    N4 C12 C13 C14 . . . . 174.5(2) ?
    C12 C13 C14 C15 . . . . 0.1(4) ?
    C13 C14 C15 C16 . . . . 0.8(4) ?
    C14 C15 C16 C17 . . . . -1.1(4) ?
    C18 O1 C17 C16 . . . . -1.8(3) ?
    C18 O1 C17 C12 . . . . 179.8(2) ?
    C15 C16 C17 O1 . . . . -177.7(2) ?
    C15 C16 C17 C12 . . . . 0.6(4) ?
    C13 C12 C17 O1 . . . . 178.7(2) ?
    N4 C12 C17 O1 . . . . 3.4(3) ?
    C13 C12 C17 C16 . . . . 0.3(3) ?
    N4 C12 C17 C16 . . . . -175.0(2) ?
loop_
    _geom_hbond_atom_site_label_D
    _geom_hbond_atom_site_label_H
    _geom_hbond_atom_site_label_A
    _geom_hbond_site_symmetry_A
    _geom_hbond_distance_DH
    _geom_hbond_distance_HA
    _geom_hbond_distance_DA
    _geom_hbond_angle_DHA
    _geom_hbond_publ_flag
    O2 H0A N1 2_665 0.87(3) 2.01(3) 2.877(3) 179(4) yes
    O2 H0B N3 . 0.83(3) 2.01(3) 2.831(2) 174(3) yes
    N2 H2N O2 2_665 0.83(3) 2.05(3) 2.864(3) 168(3) yes
    C3 H3 N4 4_655 0.9500 2.5600 3.471(3) 161.00 yes
    C10 H10A O1 . 0.9900 2.3600 2.957(3) 118.00 yes
    C15 H15 O2 4_544 0.9500 2.5800 3.379(3) 142.00 yes
data_global
_journal_date_recd_electronic     2010-05-27
_journal_date_accepted     2010-06-14
_journal_name_full     'Acta Crystallographica, Section E'
_journal_year     2010
_journal_volume     66
_journal_issue      7
_journal_page_first     o1727
_journal_page_last     o1727
_journal_paper_category     QO
_journal_coeditor_code     PV2288
_publ_contact_author_name     'Chun-Xiong Lu'
_publ_contact_author_address
;
Jiangsu Institute of Nuclear Medicine,Wuxi, 214063,People's Republic of China
;
_publ_contact_author_email     luchunxiong@yahoo.com.cn
_publ_contact_author_fax     ?
_publ_contact_author_phone     ?
_publ_section_title
;
<i>N</i>-{2-[4-(2-Methoxyphenyl)piperazin-1-yl]ethyl}pyridin-2-amine
monohydrate
;
loop_
    _publ_author_name
    _publ_author_footnote
    _publ_author_address
    'Jiang, Quan-Fu' .
;
Key Laboratory of Nuclear Medicine
Ministry of Health
Jiangsu Key Laboratory of Molecular Nuclear Medicine
Jiangsu Institute of Nuclear Medicine
Wuxi 214063
People's Republic of China
;
    'Lu, Chun-Xiong' .
;
Key Laboratory of Nuclear Medicine
Ministry of Health
Jiangsu Key Laboratory of Molecular Nuclear Medicine
Jiangsu Institute of Nuclear Medicine
Wuxi 214063
People's Republic of China
;
