# Supplementary material for: N-{2-[4-(2-Meth­oxy­phen­yl)piperazin-1-yl]eth­yl}pyridin-2-amine monohydrate
Source: Acta Crystallogr Sect E Struct Rep Online. 2010 Jun 23;66(Pt 7):o1727. doi: 10.1107/S1600536810022816 (PMC3006790; doi:10.1107/S1600536810022816)
Supplement: Supplementary file 2 [file e-66-o1727-Isup2.hkl]

# 
# h,k,l, Fc-squared, Fo-squared, sigma(Fo-squared) and status flag 
# 
data_I
_shelx_title ' Y2816 in Pna2(1)' 
_shelx_refln_list_code          4 
_shelx_F_calc_maximum      184.50 
_exptl_crystal_F_000       712.00 
_reflns_d_resolution_high  0.7703 
 
loop_ 
 _symmetry_equiv_pos_as_xyz 
 'x, y, z' 
 '-x, -y, z+1/2' 
 'x+1/2, -y+1/2, z' 
 '-x+1/2, y+1/2, z+1/2' 
 
_cell_length_a    13.4506 
_cell_length_b    19.8471 
_cell_length_c     6.8596 
_cell_angle_alpha  90.000 
_cell_angle_beta   90.000 
_cell_angle_gamma  90.000 
 
_shelx_F_squared_multiplier     1.000 
 
loop_ 
 _refln_index_h 
 _refln_index_k 
 _refln_index_l 
 _refln_F_squared_calc 
 _refln_F_squared_meas 
 _refln_F_squared_sigma 
 _refln_observed_status 
   2   0   0      147.90      132.34      3.30 o 
   4   0   0     1416.31     1290.08     20.43 o 
   6   0   0       75.19       59.36      4.70 o 
   8   0   0        6.98        1.05      7.68 o 
  10   0   0       52.21       47.73     11.92 o 
  12   0   0       15.56        7.59      9.50 o 
  14   0   0      406.10      442.33     28.98 o 
  16   0   0      210.70      219.77     17.96 o 
   2   1   0     3989.93     4081.94     13.30 o 
   3   1   0     1516.72     1525.90      7.64 o 
   4   1   0      476.81      444.87      7.61 o 
   5   1   0       94.06       85.35      3.59 o 
   6   1   0      673.33      633.80      9.06 o 
   7   1   0     1123.74     1131.48     12.93 o 
   8   1   0        7.69       10.63      6.38 o 
   9   1   0       10.90       10.55      6.20 o 
  10   1   0        3.65        9.76      8.15 o 
  11   1   0       20.95       16.85      6.75 o 
  12   1   0       93.06       96.90      9.05 o 
  13   1   0        3.71       13.11      6.59 o 
  14   1   0       23.64       23.95      7.74 o 
  15   1   0       36.24       38.89      7.50 o 
  16   1   0        0.01       -1.40      5.80 o 
  17   1   0      200.90      209.83     12.11 o 
   2   2   0     9063.52     9390.77     47.65 o 
   3   2   0     4904.26     5027.54     35.60 o 
   4   2   0        0.00       -3.34      3.34 o 
   5   2   0     1707.64     1590.87      8.52 o 
   6   2   0      150.82      141.09      3.83 o 
   7   2   0      136.41      138.05      6.16 o 
   8   2   0       21.41       21.14      6.36 o 
   9   2   0       85.59       88.04      8.29 o 
  10   2   0       78.29       82.48      8.13 o 
  11   2   0       12.76       11.48      6.32 o 
  12   2   0       21.79       27.74      8.84 o 
  13   2   0      313.20      322.81     11.79 o 
  14   2   0        0.03       -0.20      7.43 o 
  15   2   0       69.60       61.20      8.82 o 
  16   2   0       18.64       17.10      5.96 o 
  17   2   0      243.10      220.65      9.82 o 
   1   3   0     1377.87     1434.38      6.75 o 
   2   3   0     2661.09     2574.26     16.67 o 
   3   3   0    34038.87    35925.38    146.25 o 
   4   3   0      453.56      433.71      5.55 o 
   5   3   0      997.17      986.17      7.87 o 
   6   3   0        8.87       15.16      4.01 o 
   7   3   0       20.53       20.71      4.78 o 
   8   3   0       35.31       33.02      6.30 o 
   9   3   0      195.68      228.32      9.65 o 
  10   3   0       21.12       22.32      6.20 o 
  11   3   0       28.29       14.22      7.03 o 
  12   3   0      284.03      302.28     12.11 o 
  13   3   0      270.02      267.69     10.89 o 
  14   3   0       40.84       53.90      8.88 o 
  15   3   0       18.91       22.88      8.85 o 
  16   3   0       95.64       76.69     14.04 o 
  17   3   0      140.05      122.89     10.23 o 
   0   4   0     9981.90    10302.74     64.40 o 
   1   4   0     1799.51     1823.63     10.17 o 
   2   4   0        5.48       19.90      7.94 o 
   3   4   0    10363.92    10554.10     51.49 o 
   4   4   0     1734.55     1804.85      8.99 o 
   5   4   0       21.29       19.33      3.31 o 
   6   4   0      123.70      113.55      4.23 o 
   7   4   0      159.93      152.48      4.95 o 
   8   4   0        0.17       14.38      6.46 o 
   9   4   0       45.44       66.74      9.47 o 
  10   4   0       20.66       13.97      6.38 o 
  11   4   0      303.58      298.68     12.15 o 
  12   4   0        0.13        4.90      6.55 o 
  13   4   0        5.13       -0.13      6.32 o 
  14   4   0       85.30       81.03      9.31 o 
  15   4   0       96.77       86.27     12.21 o 
  16   4   0       11.05       12.64      8.20 o 
  17   4   0       10.25       11.20      5.14 o 
   1   5   0     4051.64     4048.45     17.36 o 
   2   5   0     8558.75     8750.00     48.27 o 
   3   5   0     1257.35     1273.48      6.73 o 
   4   5   0      129.62      121.19      4.10 o 
   5   5   0     2536.30     2511.78     27.42 o 
   6   5   0        1.19        5.51      3.09 o 
   7   5   0      140.89      137.09      8.34 o 
   8   5   0     1058.21     1126.79     20.41 o 
   9   5   0      278.85      285.18     12.78 o 
  10   5   0      294.43      329.43     12.63 o 
  11   5   0        3.00       12.11      7.31 o 
  12   5   0        1.77       -2.35      6.75 o 
  13   5   0       18.45       11.69      7.74 o 
  14   5   0       99.67       95.70     11.10 o 
  15   5   0       28.30       34.17      8.72 o 
  16   5   0        8.44        8.37      8.69 o 
  17   5   0        9.39       14.52     10.00 o 
   0   6   0        2.90       -1.55      4.11 o 
   1   6   0      659.22      584.66      5.12 o 
   2   6   0     2050.01     1960.12     37.90 o 
   3   6   0      887.27      847.65      5.54 o 
   4   6   0      922.66      930.50      7.92 o 
   5   6   0     2629.35     2700.79     29.96 o 
   6   6   0      626.94      580.51      8.24 o 
   7   6   0      283.14      305.22      8.33 o 
   8   6   0      457.50      473.95     18.02 o 
   9   6   0      129.20      132.21      8.39 o 
  10   6   0      523.15      559.91     19.34 o 
  11   6   0       33.41       33.99     11.47 o 
  12   6   0      848.60      881.37     17.23 o 
  13   6   0       32.25       28.76      8.24 o 
  14   6   0       71.17       57.79     11.35 o 
  15   6   0      112.93      128.32     14.75 o 
  16   6   0       13.63       11.31      6.20 o 
   1   7   0       77.08       69.07      3.43 o 
   2   7   0      202.64      204.39      3.96 o 
   3   7   0        3.19        3.77      2.21 o 
   4   7   0     1340.90     1349.58     12.10 o 
   5   7   0     1412.57     1434.69     17.39 o 
   6   7   0      666.19      644.70     10.77 o 
   7   7   0       99.21       94.36      7.91 o 
   8   7   0      309.06      293.86     12.35 o 
   9   7   0      100.42      100.54      6.78 o 
  10   7   0       35.75       30.66      7.76 o 
  11   7   0      124.59      113.48     10.39 o 
  12   7   0      303.07      309.53     12.76 o 
  13   7   0       10.92        7.18      6.84 o 
  14   7   0      125.25      107.86     10.89 o 
  15   7   0        4.46        1.47      5.44 o 
  16   7   0      104.47       98.56     14.06 o 
   0   8   0      224.81      227.91      8.03 o 
   1   8   0     1026.62      979.58      8.01 o 
   2   8   0      145.55      147.55      4.28 o 
   3   8   0      374.97      377.32      5.76 o 
   4   8   0      540.91      539.61     13.18 o 
   5   8   0     3458.11     3697.15     40.46 o 
   6   8   0      319.94      283.73      8.56 o 
   7   8   0      191.59      202.70     10.59 o 
   8   8   0     1748.20     1843.73     49.21 o 
   9   8   0       14.96       11.62      6.71 o 
  10   8   0        1.04       -2.75      7.16 o 
  11   8   0      217.86      186.87     10.73 o 
  12   8   0      188.96      185.86     10.32 o 
  13   8   0       49.64       39.25      7.03 o 
  14   8   0        0.65        4.60      5.95 o 
  15   8   0       38.02       40.60      8.82 o 
  16   8   0       26.78       17.80      9.40 o 
   1   9   0      197.97      203.67      4.98 o 
   2   9   0      310.65      312.87      4.50 o 
   3   9   0      425.37      440.26      6.75 o 
   4   9   0       12.03       10.58      4.25 o 
   5   9   0     1175.79     1131.91     18.66 o 
   6   9   0       23.17       21.04      3.78 o 
   7   9   0      145.02      167.22      8.99 o 
   8   9   0      209.56      244.78     12.80 o 
   9   9   0      336.73      324.93     13.13 o 
  10   9   0       87.42       73.28     20.86 o 
  11   9   0      136.15      139.11      8.34 o 
  12   9   0      104.73      102.80     11.55 o 
  13   9   0       25.06       21.85      6.96 o 
  14   9   0       10.01       15.05      7.15 o 
  15   9   0       31.19       23.88     11.80 o 
  16   9   0        0.42        8.68      8.45 o 
   0  10   0       22.87       14.79      5.30 o 
   1  10   0        1.55        5.88      3.93 o 
   2  10   0      880.22      932.45     10.59 o 
   3  10   0       46.93       49.30      4.56 o 
   4  10   0      391.56      396.84     10.88 o 
   5  10   0      929.61      902.05     15.50 o 
   6  10   0      316.61      312.77      9.91 o 
   7  10   0      292.72      314.18     15.32 o 
   8  10   0       36.18       40.65      8.93 o 
   9  10   0     1780.06     1803.84     32.08 o 
  10  10   0      377.51      365.24     14.04 o 
  11  10   0       65.74       69.35      8.29 o 
  12  10   0      127.69      124.25     11.43 o 
  13  10   0       63.59       74.74      8.86 o 
  14  10   0       11.57       30.44      8.26 o 
  15  10   0       70.12       79.46     20.62 o 
  16  10   0       50.33       66.37     10.31 o 
   1  11   0      397.81      415.68      6.39 o 
   2  11   0      346.66      363.34      8.92 o 
   3  11   0      156.01      156.22      5.55 o 
   4  11   0      308.90      316.82      8.18 o 
   5  11   0      121.14      122.41      8.61 o 
   6  11   0      507.75      492.97     18.35 o 
   7  11   0      274.22      271.57     12.56 o 
   8  11   0      443.01      434.42     15.96 o 
   9  11   0      146.37      147.43     10.17 o 
  10  11   0       37.98       29.83      6.78 o 
  11  11   0      131.97      137.84      9.34 o 
  12  11   0        3.36        9.39      7.01 o 
  13  11   0      117.54      121.49     14.36 o 
  14  11   0        3.09       -2.25      6.29 o 
  15  11   0        1.67       13.19      5.84 o 
   0  12   0       49.10       43.04      5.15 o 
   1  12   0        9.95        1.53      3.24 o 
   2  12   0      164.01      151.33      6.35 o 
   3  12   0      405.40      398.08      9.90 o 
   4  12   0      213.07      232.77      7.66 o 
   5  12   0        8.85        9.25      6.16 o 
   6  12   0      690.83      677.83     20.28 o 
   7  12   0      906.83      964.31     25.74 o 
   8  12   0      339.32      345.24     12.67 o 
   9  12   0       50.80       41.60      7.64 o 
  10  12   0        1.30        8.81      6.48 o 
  11  12   0        0.18       -6.49      6.49 o 
  12  12   0        2.59       12.71      7.29 o 
  13  12   0        5.95        3.59      6.94 o 
  14  12   0       15.81       16.72      6.05 o 
  15  12   0       12.39       14.59      7.90 o 
   1  13   0      269.29      250.76      7.44 o 
   2  13   0      301.25      323.85      9.81 o 
   3  13   0       21.16       18.01      3.19 o 
   4  13   0      605.30      595.25     16.05 o 
   5  13   0       81.99       81.52      5.59 o 
   6  13   0     1687.71     1728.04     16.66 o 
   7  13   0     1045.56     1077.11     22.26 o 
   8  13   0      350.17      356.86     21.45 o 
   9  13   0       87.14       75.54      8.21 o 
  10  13   0        2.11        4.33      7.59 o 
  11  13   0       29.58       44.42     11.63 o 
  12  13   0        6.47       17.13      7.99 o 
  13  13   0        8.76       17.59      7.46 o 
  14  13   0       35.38       67.71     13.39 o 
  15  13   0        6.72        6.24      6.97 o 
   0  14   0       51.32       83.83     18.56 o 
   1  14   0       52.56       53.91      9.30 o 
   2  14   0       36.58       27.84      5.60 o 
   3  14   0      144.93      127.33     10.76 o 
   4  14   0      495.69      475.46     13.02 o 
   5  14   0     1069.89     1076.40     27.41 o 
   6  14   0     2166.86     2291.12     40.12 o 
   7  14   0        2.43        1.54      6.63 o 
   8  14   0       28.18       36.76      7.73 o 
   9  14   0       41.99       26.60      6.60 o 
  10  14   0       43.10       28.96     10.87 o 
  11  14   0       17.51       19.95     14.83 o 
  12  14   0       29.01       37.99      6.58 o 
  13  14   0       39.12       34.60     15.83 o 
  14  14   0      133.41      143.59     13.78 o 
   1  15   0      331.94      353.62     13.30 o 
   2  15   0        6.14        6.95      5.76 o 
   3  15   0       85.25       82.16      9.39 o 
   4  15   0      296.82      238.04     14.32 o 
   5  15   0      105.75       95.98      7.85 o 
   6  15   0       16.61       13.36      6.55 o 
   7  15   0        8.64        5.59      6.18 o 
   8  15   0       22.90       25.79     11.32 o 
   9  15   0      125.30      114.12     12.19 o 
  10  15   0      341.80      322.61     14.08 o 
  11  15   0       21.97       16.57      6.09 o 
  12  15   0      141.40      154.59     15.67 o 
  13  15   0       19.32       35.23      8.49 o 
  14  15   0        6.24        2.69     13.73 o 
   0  16   0       75.44       77.78     16.80 o 
   1  16   0        0.30        4.40      5.92 o 
   2  16   0      705.08      719.15     18.21 o 
   3  16   0     3247.54     3465.05     45.13 o 
   4  16   0     1832.53     1870.18     33.35 o 
   5  16   0        9.82       12.27      7.33 o 
   6  16   0        7.88        8.92      7.72 o 
   7  16   0        1.23        8.33      6.33 o 
   8  16   0       25.89       23.71     10.66 o 
   9  16   0        0.18        3.65      6.16 o 
  10  16   0       88.58       96.89      9.46 o 
  11  16   0       28.99       42.11     11.47 o 
  12  16   0        0.37       16.43      8.88 o 
  13  16   0       60.99       64.45     17.13 o 
   1  17   0      172.54      171.64      8.57 o 
   2  17   0       61.72       70.26      7.54 o 
   3  17   0      435.21      452.04     13.53 o 
   4  17   0      255.82      237.91      9.57 o 
   5  17   0        7.33        9.33      5.29 o 
   6  17   0       73.27       41.30     14.32 o 
   7  17   0      188.51      197.02     16.34 o 
   8  17   0        4.76       -0.60      6.02 o 
   9  17   0       96.72       73.03     19.88 o 
  10  17   0        0.67       12.31     14.32 o 
  11  17   0        3.01        5.94     10.33 o 
  12  17   0        3.95       21.34      9.20 o 
  13  17   0       13.63       29.34     10.64 o 
   0  18   0      147.33      133.18     11.03 o 
   1  18   0       33.13       34.23      6.56 o 
   2  18   0       15.38       15.25      5.34 o 
   3  18   0      132.22      128.48      7.62 o 
   4  18   0        2.15        8.80      4.77 o 
   5  18   0       29.27       38.03      5.90 o 
   6  18   0       91.27       88.39     10.79 o 
   7  18   0       46.88       51.96     10.02 o 
   8  18   0        2.18        3.10      7.40 o 
   9  18   0        0.09       -3.66      8.78 o 
  10  18   0      167.15      143.39     16.57 o 
  11  18   0       12.71       11.45      8.99 o 
  12  18   0        0.03       11.40      9.19 o 
   1  19   0      503.45      468.50     13.81 o 
   2  19   0       45.12       42.21      6.76 o 
   3  19   0       69.22       49.23      8.17 o 
   4  19   0       25.24       15.05      6.22 o 
   5  19   0       14.88       18.87      5.82 o 
   6  19   0      281.81      295.37     12.63 o 
   7  19   0       82.23       81.17     10.33 o 
   8  19   0       79.75      101.97     13.93 o 
   9  19   0       79.30       78.33     10.29 o 
  10  19   0       45.75       55.66     14.07 o 
  11  19   0        1.93       18.03      8.91 o 
   0  20   0      743.48      749.65     28.23 o 
   1  20   0        1.94        7.58      5.01 o 
   2  20   0        1.13       -1.33      4.82 o 
   3  20   0       19.82       19.57      9.29 o 
   4  20   0      203.38      238.51     21.56 o 
   5  20   0        3.55        1.96      8.91 o 
   6  20   0        0.80       -1.26      8.61 o 
   7  20   0       28.35       18.49      8.88 o 
   8  20   0       19.81        7.31      9.02 o 
   9  20   0      169.20      177.09     13.17 o 
  10  20   0       10.45       18.61      9.46 o 
   1  21   0        2.56       10.41      5.41 o 
   2  21   0      167.62      180.77      9.92 o 
   3  21   0       52.88       68.04      9.19 o 
   4  21   0        0.53       -3.00      9.92 o 
   5  21   0        3.80       13.95      8.79 o 
   6  21   0       18.02       14.91      8.76 o 
   7  21   0       44.44       45.68      9.81 o 
   8  21   0       96.23      105.79     14.37 o 
   9  21   0       11.82        8.06      8.36 o 
  10  21   0        0.65        3.19      8.90 o 
   0  22   0        0.07        5.61      7.04 o 
   1  22   0       64.37       66.02      7.44 o 
   2  22   0      101.61       95.52     20.62 o 
   3  22   0       12.71        4.86     10.83 o 
   4  22   0        1.99       15.32     14.25 o 
   5  22   0       25.77       31.00     10.01 o 
   6  22   0       43.81       33.36      8.41 o 
   7  22   0       65.12       59.31     10.79 o 
   8  22   0       47.42       38.90      9.03 o 
   9  22   0       24.62       30.35     10.36 o 
   1  23   0        0.03        4.70      7.62 o 
   2  23   0       25.70       20.82     10.58 o 
   3  23   0       32.01       23.36      7.79 o 
   4  23   0        0.02        8.17      7.88 o 
   5  23   0       21.30       14.45     11.44 o 
   6  23   0       15.98       17.42      8.56 o 
   7  23   0        2.89        6.50      8.19 o 
   0  24   0       20.85       61.19     21.50 o 
   1  24   0      273.85      346.82     30.67 o 
   2  24   0        0.30        9.07      7.73 o 
   3  24   0        9.46       14.91     10.66 o 
   4  24   0        4.85        9.30      7.92 o 
   5  24   0       23.76       26.60      8.50 o 
   6  24   0       20.84       17.46      8.24 o 
   1  25   0        1.63       23.96     20.21 o 
   2  25   0        1.82        0.70     13.72 o 
   3  25   0        9.94        9.85     14.57 o 
   4  25   0        7.99        5.56      6.87 o 
   2   0   1     8227.18     8643.74     33.27 o 
   4   0   1     4772.27     4865.13     18.17 o 
   6   0   1      759.45      743.91      7.80 o 
   8   0   1        8.94        8.85      3.94 o 
  10   0   1      156.95      151.84      9.92 o 
  12   0   1      464.49      472.51     14.85 o 
  14   0   1       72.36       85.65      8.54 o 
  16   0   1      167.45      161.48     10.41 o 
   0   1   1     6407.81     6363.20     40.45 o 
   1   1   1     3586.18     3578.97     10.86 o 
   3   1   1     3081.30     3022.70     12.70 o 
   4   1   1      806.88      763.70      4.54 o 
   5   1   1     2236.24     2238.92     10.12 o 
   6   1   1      122.61      118.43      2.76 o 
   7   1   1      109.49      115.64      3.40 o 
   8   1   1      369.47      352.03      8.33 o 
   9   1   1      247.48      241.14      7.71 o 
  10   1   1       63.41       55.93      5.82 o 
  11   1   1      197.58      198.91      7.28 o 
  12   1   1      249.40      242.23      8.17 o 
  13   1   1       82.95       79.64      8.80 o 
  14   1   1      120.20      136.31      6.98 o 
  15   1   1      413.83      441.20      9.61 o 
  16   1   1       20.63       27.89      5.00 o 
  17   1   1      106.85      118.76      8.13 o 
   1   2   1     4272.84     4293.39     10.68 o 
   2   2   1     1069.75     1044.26      4.27 o 
   3   2   1     4732.30     4815.40     14.67 o 
   4   2   1     2252.94     2257.78      7.13 o 
   5   2   1      731.13      704.92      5.60 o 
   6   2   1       75.08       66.20      2.73 o 
   7   2   1      599.60      576.98      6.06 o 
   8   2   1      757.41      730.48     12.03 o 
   9   2   1     1278.05     1355.45     18.10 o 
  10   2   1       44.76       41.22      5.94 o 
  11   2   1      106.50       96.30      6.60 o 
  12   2   1      238.70      229.44      7.57 o 
  13   2   1       19.29       18.27      5.60 o 
  14   2   1      119.35      125.27      8.37 o 
  15   2   1       70.46       79.75      6.24 o 
  16   2   1       23.25       24.85      4.36 o 
  17   2   1       11.12       19.76      6.84 o 
   0   3   1      831.08      807.88      5.33 o 
   1   3   1     1947.88     1888.22     10.19 o 
   2   3   1     6223.10     6454.40     19.63 o 
   3   3   1     4308.30     4476.71     13.35 o 
   4   3   1     2017.53     1969.18      7.66 o 
   5   3   1      128.71      123.73      2.79 o 
   6   3   1     1459.36     1527.03     11.59 o 
   7   3   1       29.05       28.03      2.88 o 
   8   3   1      167.30      164.07      5.01 o 
   9   3   1      371.14      388.23      8.87 o 
  10   3   1       74.40       64.86      7.84 o 
  11   3   1        8.76       16.14      5.39 o 
  12   3   1       45.14       43.40      5.99 o 
  13   3   1        1.72        6.30      4.34 o 
  14   3   1       30.27       32.58      5.12 o 
  15   3   1      131.29      125.56      7.78 o 
  16   3   1       41.67       35.42      6.80 o 
  17   3   1       11.22       14.89      4.78 o 
   1   4   1      984.95      927.32      5.10 o 
   2   4   1      624.38      581.66      3.57 o 
   3   4   1      199.12      159.82      2.38 o 
   4   4   1      456.81      448.62      3.62 o 
   5   4   1      103.40       98.50      2.55 o 
   6   4   1     1093.50     1172.96     10.71 o 
   7   4   1      194.15      178.52      5.90 o 
   8   4   1       21.55       16.89      3.31 o 
   9   4   1      247.25      251.03      8.01 o 
  10   4   1       86.51       90.86      6.40 o 
  11   4   1       27.15       28.75      5.61 o 
  12   4   1       26.98       30.65      5.36 o 
  13   4   1       13.66       11.24      4.52 o 
  14   4   1      405.84      442.72     10.49 o 
  15   4   1       48.04       48.74      5.76 o 
  16   4   1       76.52       66.46      7.27 o 
  17   4   1       48.14       48.01      7.30 o 
   0   5   1     1097.65     1022.78      7.61 o 
   1   5   1     1527.42     1500.38      5.94 o 
   2   5   1      614.35      556.96      3.64 o 
   3   5   1      913.16      917.39      7.46 o 
   4   5   1     3766.85     3867.68     19.13 o 
   5   5   1     1193.95     1245.62      9.85 o 
   6   5   1      820.57      898.14     10.56 o 
   7   5   1      440.74      451.10      7.13 o 
   8   5   1      281.36      293.10      6.15 o 
   9   5   1      126.85      135.09      7.06 o 
  10   5   1       63.22       77.15      7.45 o 
  11   5   1      334.74      341.35      9.70 o 
  12   5   1      244.68      243.74      8.55 o 
  13   5   1      175.54      176.54      8.59 o 
  14   5   1       38.30       34.78      5.77 o 
  15   5   1       11.90        9.09      3.54 o 
  16   5   1       32.97       27.66      6.01 o 
  17   5   1        1.15        7.33      4.47 o 
   1   6   1      478.04      427.60      3.25 o 
   2   6   1      268.49      292.99      2.85 o 
   3   6   1      669.66      698.73      6.32 o 
   4   6   1      178.55      170.00      3.46 o 
   5   6   1     1922.08     2079.39     15.76 o 
   6   6   1     1049.27     1153.36     11.36 o 
   7   6   1       71.79       60.47      3.42 o 
   8   6   1       70.07       67.80      4.09 o 
   9   6   1       99.35       97.19      7.19 o 
  10   6   1        7.25        6.51      4.38 o 
  11   6   1       25.85       21.04      5.38 o 
  12   6   1      305.86      313.25      8.02 o 
  13   6   1      175.38      192.13      9.38 o 
  14   6   1       23.25       19.86      4.09 o 
  15   6   1        6.74        6.15      5.40 o 
  16   6   1       32.81       30.38      8.53 o 
   0   7   1      264.01      251.71      4.44 o 
   1   7   1      665.36      662.21      3.84 o 
   2   7   1     1097.74     1100.47      5.62 o 
   3   7   1     4617.30     5063.46     23.33 o 
   4   7   1      264.92      288.84      4.33 o 
   5   7   1      846.35      856.68      8.04 o 
   6   7   1      566.34      547.66      7.81 o 
   7   7   1      343.70      366.10      6.03 o 
   8   7   1      229.89      241.49      9.24 o 
   9   7   1       86.54       87.06      6.34 o 
  10   7   1      116.77      105.85      7.23 o 
  11   7   1      100.32      104.34      6.81 o 
  12   7   1       82.15       84.42      6.98 o 
  13   7   1       40.92       43.09      6.33 o 
  14   7   1       63.19       54.48      6.58 o 
  15   7   1       15.09       19.35      5.45 o 
  16   7   1        8.75       13.69      4.00 o 
   1   8   1      519.67      523.58      5.66 o 
   2   8   1      238.34      224.73      2.66 o 
   3   8   1     1316.08     1451.57     10.02 o 
   4   8   1      208.88      219.91      4.63 o 
   5   8   1      440.29      450.07      6.30 o 
   6   8   1       51.32       49.49      3.90 o 
   7   8   1      927.84      955.84     11.89 o 
   8   8   1       66.11       76.60      5.50 o 
   9   8   1      172.08      166.67      7.95 o 
  10   8   1      249.03      262.95      8.23 o 
  11   8   1      418.94      425.03      9.66 o 
  12   8   1       24.40       28.23      4.94 o 
  13   8   1       56.19       54.88      5.66 o 
  14   8   1       29.85       30.16      5.32 o 
  15   8   1       87.18       83.50      7.34 o 
  16   8   1        7.17        6.24      4.01 o 
   0   9   1     4024.24     4326.38     51.51 o 
   1   9   1      268.22      279.43      3.63 o 
   2   9   1      231.07      245.69      3.66 o 
   3   9   1      169.65      197.46      4.78 o 
   4   9   1      225.94      242.24      4.41 o 
   5   9   1       26.07       19.88      2.34 o 
   6   9   1      944.38      964.37     13.60 o 
   7   9   1      414.05      412.28     10.99 o 
   8   9   1      104.05      114.90      6.61 o 
   9   9   1       61.04       42.45      6.14 o 
  10   9   1      820.22      818.76     13.88 o 
  11   9   1       91.81       94.61      6.04 o 
  12   9   1       62.23       57.24      6.29 o 
  13   9   1       28.69       24.07      6.80 o 
  14   9   1        6.38        6.86      4.29 o 
  15   9   1       34.64       29.82      5.35 o 
  16   9   1       87.50       91.00      8.66 o 
   1  10   1      201.88      192.82      4.05 o 
   2  10   1     2176.68     2335.89     18.45 o 
   3  10   1       12.92       10.76      2.53 o 
   4  10   1       79.85       74.24      4.00 o 
   5  10   1      120.17      112.07      4.07 o 
   6  10   1       37.12       42.32      5.49 o 
   7  10   1      336.85      348.49     10.47 o 
   8  10   1       13.96       15.69      3.77 o 
   9  10   1      368.47      383.10      9.34 o 
  10  10   1      199.34      192.60      8.46 o 
  11  10   1       81.62       90.40      5.68 o 
  12  10   1        5.67        7.21      5.33 o 
  13  10   1       15.53       11.44      4.90 o 
  14  10   1       33.49       27.43      4.82 o 
  15  10   1       20.01       17.14      6.11 o 
   0  11   1      798.06      834.84     11.24 o 
   1  11   1      348.64      354.82      5.58 o 
   2  11   1      280.87      282.62      5.50 o 
   3  11   1      311.02      298.24     10.08 o 
   4  11   1       41.58       43.62      3.13 o 
   5  11   1      409.50      396.26      6.85 o 
   6  11   1       34.44       32.12      5.40 o 
   7  11   1      276.58      263.38      8.28 o 
   8  11   1     1171.19     1166.82     16.45 o 
   9  11   1       34.50       32.41      5.33 o 
  10  11   1      290.25      281.65      7.70 o 
  11  11   1      131.44      135.44      7.17 o 
  12  11   1        4.75        7.69      4.53 o 
  13  11   1       76.09       80.34      6.07 o 
  14  11   1       33.76       42.06      6.41 o 
  15  11   1        8.58       11.18      6.30 o 
   1  12   1      226.11      219.61      7.18 o 
   2  12   1      244.32      231.90      5.95 o 
   3  12   1       33.32       28.63      2.73 o 
   4  12   1       67.10       66.21      4.01 o 
   5  12   1      104.92      104.85      5.25 o 
   6  12   1       81.98       71.84      5.09 o 
   7  12   1      110.10      110.35      6.64 o 
   8  12   1       48.14       46.10      5.87 o 
   9  12   1      295.06      282.40      8.08 o 
  10  12   1      119.90      128.88      7.78 o 
  11  12   1       75.97      106.85      7.07 o 
  12  12   1       46.14       40.89      5.97 o 
  13  12   1       43.92       35.31      8.82 o 
  14  12   1        7.44       15.01      6.65 o 
  15  12   1       39.54       54.17      6.99 o 
   0  13   1      833.19      861.66     19.07 o 
   1  13   1      703.88      706.15     10.54 o 
   2  13   1      110.82      115.82      5.08 o 
   3  13   1      104.95      107.04      5.40 o 
   4  13   1      124.46      121.22      4.59 o 
   5  13   1        2.84        3.78      3.36 o 
   6  13   1      570.88      569.07     16.31 o 
   7  13   1     1049.19     1076.72     15.27 o 
   8  13   1     1127.43     1124.65     17.50 o 
   9  13   1      100.67       88.90      5.32 o 
  10  13   1       17.70       20.74      5.11 o 
  11  13   1        8.99       15.62      4.55 o 
  12  13   1       59.21       56.31      7.97 o 
  13  13   1       49.05       45.95      6.74 o 
  14  13   1        5.59       12.78      6.03 o 
   1  14   1      467.51      463.94     13.10 o 
   2  14   1       77.99       73.03      4.68 o 
   3  14   1      206.89      210.97      7.22 o 
   4  14   1      262.64      253.80      7.84 o 
   5  14   1      535.00      532.64     10.90 o 
   6  14   1      683.48      694.94     14.67 o 
   7  14   1      148.15      141.12      7.88 o 
   8  14   1      450.61      475.54     12.27 o 
   9  14   1       21.68       25.85      6.39 o 
  10  14   1       18.46       15.86      5.15 o 
  11  14   1       67.25       65.66      6.67 o 
  12  14   1       74.95       81.60      7.93 o 
  13  14   1        9.08       16.27      6.23 o 
  14  14   1       13.42       13.54      5.77 o 
   0  15   1      151.26      158.64      6.10 o 
   1  15   1      718.65      721.63     13.15 o 
   2  15   1       16.55       17.37      4.04 o 
   3  15   1      127.08      139.65      6.11 o 
   4  15   1      594.32      567.94     12.45 o 
   5  15   1      428.71      458.20     12.66 o 
   6  15   1      399.15      397.60      9.18 o 
   7  15   1      112.65      117.32      6.34 o 
   8  15   1       27.16       27.98      5.28 o 
   9  15   1       62.16       73.64      7.74 o 
  10  15   1       74.97       76.36      6.66 o 
  11  15   1      165.19      162.41     14.47 o 
  12  15   1       36.94       29.48      5.32 o 
  13  15   1       32.10       37.50      9.62 o 
  14  15   1       19.44       28.95      7.63 o 
   1  16   1      287.00      289.57      7.80 o 
   2  16   1        9.58       18.10      4.98 o 
   3  16   1       14.03        6.48      4.42 o 
   4  16   1       85.63       83.30      5.48 o 
   5  16   1      904.77      913.39     18.76 o 
   6  16   1      285.53      273.57      7.17 o 
   7  16   1       91.22       97.30      5.77 o 
   8  16   1       52.46       47.11      6.43 o 
   9  16   1      130.94      121.28      7.83 o 
  10  16   1      187.12      200.77      9.81 o 
  11  16   1       27.18       25.76      6.66 o 
  12  16   1       29.30       33.46      8.46 o 
  13  16   1       35.83       33.56      7.59 o 
   0  17   1      497.67      491.65     14.20 o 
   1  17   1      215.32      203.09      6.40 o 
   2  17   1      383.43      367.76      8.45 o 
   3  17   1      125.52      118.20      6.20 o 
   4  17   1      230.92      217.14      7.19 o 
   5  17   1      161.62      174.96      8.77 o 
   6  17   1       40.10       39.79      6.66 o 
   7  17   1       69.02       79.96      8.40 o 
   8  17   1       29.65       22.12      5.69 o 
   9  17   1      137.70      148.86      9.35 o 
  10  17   1       28.97       30.76      5.90 o 
  11  17   1        8.20        9.61      5.11 o 
  12  17   1      214.08      211.94     11.21 o 
   1  18   1      295.70      314.95     10.07 o 
   2  18   1       95.58       93.42      4.64 o 
   3  18   1      312.14      327.98     10.48 o 
   4  18   1       63.37       50.28      6.52 o 
   5  18   1       43.25       42.35      7.13 o 
   6  18   1       89.94       82.81      9.31 o 
   7  18   1       41.81       40.51      5.72 o 
   8  18   1       38.89       46.68      8.22 o 
   9  18   1       99.27      116.84      7.23 o 
  10  18   1       20.21       12.12      5.46 o 
  11  18   1        3.50        8.00      5.74 o 
  12  18   1      157.58      191.03     11.05 o 
   0  19   1      226.03      219.16      9.40 o 
   1  19   1      134.19      121.31      5.72 o 
   2  19   1      471.23      468.90     10.72 o 
   3  19   1      142.90      140.28      7.95 o 
   4  19   1       52.82       57.23      7.23 o 
   5  19   1      205.23      228.81      9.97 o 
   6  19   1        0.71        8.21      5.11 o 
   7  19   1        1.60       13.34      6.34 o 
   8  19   1        9.78       15.30      5.08 o 
   9  19   1       12.99       19.18      5.00 o 
  10  19   1       48.21       47.22      8.33 o 
  11  19   1       48.02       37.96      7.85 o 
   1  20   1       99.33       90.06      5.67 o 
   2  20   1       39.95       41.01      5.57 o 
   3  20   1       28.52       32.67      5.18 o 
   4  20   1       67.99       65.61      8.43 o 
   5  20   1       32.24       24.60      5.25 o 
   6  20   1       30.82       26.22      6.06 o 
   7  20   1       28.78       30.70      5.70 o 
   8  20   1       11.53       10.46      6.39 o 
   9  20   1      120.00      148.86     12.97 o 
  10  20   1       22.84       25.23      6.72 o 
   0  21   1      358.24      360.30     14.09 o 
   1  21   1       60.43       62.52      5.69 o 
   2  21   1      124.06      122.42      7.03 o 
   3  21   1       21.19       15.96      5.13 o 
   4  21   1       15.56       10.02      4.44 o 
   5  21   1       15.95       13.17      3.99 o 
   6  21   1       10.61       19.01      5.24 o 
   7  21   1       17.82       26.57      6.56 o 
   8  21   1       12.83       23.52      6.82 o 
   9  21   1       61.79       79.53     10.06 o 
   1  22   1       81.55       88.09      7.80 o 
   2  22   1       15.91       16.18      4.97 o 
   3  22   1      141.00      129.26      7.19 o 
   4  22   1       16.75       10.82      4.43 o 
   5  22   1       29.02       33.00      6.63 o 
   6  22   1       18.48       14.43      6.07 o 
   7  22   1       26.82       26.62      6.33 o 
   8  22   1       36.11       36.05      6.86 o 
   0  23   1      210.24      233.79     13.03 o 
   1  23   1      260.35      275.25      9.86 o 
   2  23   1       11.91        3.13      5.13 o 
   3  23   1        0.06        4.99      3.97 o 
   4  23   1        1.84        8.35      5.35 o 
   5  23   1       41.50       41.28      6.81 o 
   6  23   1      139.10      157.84     11.45 o 
   7  23   1       38.50       39.20      6.51 o 
   1  24   1       21.88       21.40      8.22 o 
   2  24   1       55.31       64.49     10.26 o 
   3  24   1       10.32       17.66      8.33 o 
   4  24   1       61.29       65.54      9.41 o 
   5  24   1        1.02        8.74      5.30 o 
   6  24   1        2.13       13.43      5.91 o 
   0  25   1       92.61       97.29     21.18 o 
   1  25   1        8.24       15.53      8.72 o 
   2  25   1       18.61       26.42      8.43 o 
   3  25   1      111.16      121.01     10.19 o 
   0   0   2     9258.83     9423.31     58.78 o 
   2   0   2       57.61       55.68      2.36 o 
   4   0   2      324.24      332.29      3.89 o 
   6   0   2     2223.69     2239.54     40.90 o 
   8   0   2      397.88      383.01     10.81 o 
  10   0   2      598.34      563.19     20.16 o 
  12   0   2      107.49      120.97      8.46 o 
  14   0   2      253.41      269.93     12.78 o 
  16   0   2       44.20       34.55     12.99 o 
   1   1   2     1068.90     1064.44      4.63 o 
   2   1   2      510.66      474.07      3.13 o 
   3   1   2     3228.65     3329.36     11.65 o 
   4   1   2      770.24      760.45      4.42 o 
   5   1   2       31.08       28.90      2.68 o 
   6   1   2      700.33      715.48      7.09 o 
   7   1   2     2033.87     2119.74     23.87 o 
   8   1   2      208.87      195.94      7.26 o 
   9   1   2      206.02      193.69      5.24 o 
  10   1   2      718.55      702.11     14.21 o 
  11   1   2      163.73      166.75      6.52 o 
  12   1   2      327.07      334.07      8.08 o 
  13   1   2       25.26       23.09      4.01 o 
  14   1   2      109.54      121.20      6.31 o 
  15   1   2       15.14        9.28      6.12 o 
  16   1   2       13.60       15.18      6.42 o 
   0   2   2     3813.65     3963.42     13.70 o 
   1   2   2      404.88      383.17      2.76 o 
   2   2   2      903.14      868.39      4.10 o 
   3   2   2      397.82      413.68      3.60 o 
   4   2   2      261.32      245.11      3.43 o 
   5   2   2     1680.84     1758.08     10.05 o 
   6   2   2      163.58      171.41      3.21 o 
   7   2   2     1678.29     1777.69     19.12 o 
   8   2   2      815.30      806.47     12.98 o 
   9   2   2       45.61       53.94      4.28 o 
  10   2   2      139.26      122.45      5.36 o 
  11   2   2      139.60      146.17      7.61 o 
  12   2   2      344.81      349.27      8.75 o 
  13   2   2       60.70       54.36      5.09 o 
  14   2   2       14.10       11.38      4.13 o 
  15   2   2       86.16       95.87      7.93 o 
  16   2   2       60.27       60.34      7.17 o 
   1   3   2     1202.11     1175.88      5.17 o 
   2   3   2      408.13      368.65      2.33 o 
   3   3   2     1575.01     1573.99     10.25 o 
   4   3   2      170.53      152.52      1.90 o 
   5   3   2       17.44       15.73      2.76 o 
   6   3   2     1303.59     1284.79     11.03 o 
   7   3   2      143.17      131.11      3.74 o 
   8   3   2       54.88       59.59      4.17 o 
   9   3   2      193.02      182.08      7.37 o 
  10   3   2        2.69        4.58      3.06 o 
  11   3   2      517.96      521.21     13.06 o 
  12   3   2      357.11      379.78      8.55 o 
  13   3   2       44.48       41.73      4.70 o 
  14   3   2      266.39      268.24      9.61 o 
  15   3   2       31.69       31.51      5.95 o 
  16   3   2        3.35        8.57      5.96 o 
   0   4   2     1142.03     1099.20      7.85 o 
   1   4   2      226.78      229.73      2.31 o 
   2   4   2     1214.87     1246.40      4.38 o 
   3   4   2     1152.25     1147.09      6.11 o 
   4   4   2     2824.45     3032.06     15.00 o 
   5   4   2      706.83      704.66      6.14 o 
   6   4   2      595.98      595.87      7.01 o 
   7   4   2      721.52      741.45     10.32 o 
   8   4   2        6.13        8.85      3.86 o 
   9   4   2      201.63      196.24      8.48 o 
  10   4   2        2.25        9.93      3.60 o 
  11   4   2      264.49      266.74      8.93 o 
  12   4   2      100.22       99.76      7.38 o 
  13   4   2       18.14       12.16      3.69 o 
  14   4   2       39.62       42.57      7.50 o 
  15   4   2      105.07       94.62      7.13 o 
  16   4   2        9.73       12.55      7.14 o 
   1   5   2      394.64      389.51      3.20 o 
   2   5   2      601.35      557.56      3.58 o 
   3   5   2       11.34       13.31      1.62 o 
   4   5   2     1130.04     1253.15     11.07 o 
   5   5   2     3498.96     3822.91     28.89 o 
   6   5   2      843.63      862.26     10.33 o 
   7   5   2      185.57      189.27      4.59 o 
   8   5   2      128.48      125.92      6.86 o 
   9   5   2      128.80      114.75      7.27 o 
  10   5   2       81.65       82.42      7.57 o 
  11   5   2      148.60      147.81      7.51 o 
  12   5   2      103.22      101.11      6.56 o 
  13   5   2        8.83        6.01      2.52 o 
  14   5   2      106.77      118.88      7.56 o 
  15   5   2      137.71      131.06     10.16 o 
  16   5   2       44.84       39.00      6.47 o 
   0   6   2      140.84      151.31      3.78 o 
   1   6   2     1646.15     1664.19      7.87 o 
   2   6   2      251.54      252.23      3.28 o 
   3   6   2     1260.80     1320.60     14.01 o 
   4   6   2     1622.53     1799.71     16.22 o 
   5   6   2       83.03       80.97      3.69 o 
   6   6   2      180.56      162.71      4.15 o 
   7   6   2       22.57       27.96      3.39 o 
   8   6   2       63.65       62.56      4.07 o 
   9   6   2        1.42        5.52      4.18 o 
  10   6   2       33.17       33.23      6.72 o 
  11   6   2        2.78        4.04      3.97 o 
  12   6   2       37.64       34.23      4.97 o 
  13   6   2       66.20       60.25      6.16 o 
  14   6   2       35.98       25.75      5.95 o 
  15   6   2       94.34       94.74     10.04 o 
  16   6   2       34.98       22.04      7.45 o 
   1   7   2      198.92      217.92      3.24 o 
   2   7   2      827.32      833.96      7.05 o 
   3   7   2      238.12      247.31      5.63 o 
   4   7   2      153.71      169.95      4.55 o 
   5   7   2      425.93      460.77      9.07 o 
   6   7   2       82.09       83.73      3.47 o 
   7   7   2      306.78      292.37      7.16 o 
   8   7   2      240.52      228.66      6.42 o 
   9   7   2       95.97       92.17      5.16 o 
  10   7   2        4.25        8.50      4.01 o 
  11   7   2       15.65       18.17      4.29 o 
  12   7   2      169.40      165.95      7.55 o 
  13   7   2       25.90       16.16      5.23 o 
  14   7   2       78.47       90.83      7.54 o 
  15   7   2        1.46        5.97      4.35 o 
  16   7   2       14.79        9.79      6.89 o 
   0   8   2      931.60      987.63     13.25 o 
   1   8   2     3233.89     3480.95     23.81 o 
   2   8   2     3453.78     3808.07     40.75 o 
   3   8   2      258.07      273.59      5.73 o 
   4   8   2       62.89       67.83      4.46 o 
   5   8   2      127.69      133.30      3.88 o 
   6   8   2       27.51       27.33      3.04 o 
   7   8   2      115.29      105.12      4.84 o 
   8   8   2       85.71       78.65      4.39 o 
   9   8   2       76.48       76.33      6.81 o 
  10   8   2       89.45       83.69      5.54 o 
  11   8   2        1.12        9.48      5.14 o 
  12   8   2       31.62       22.49      6.82 o 
  13   8   2       27.43       24.83      4.63 o 
  14   8   2        6.45       -0.42      5.29 o 
  15   8   2       18.46       10.60      5.45 o 
  16   8   2       44.02       49.36      9.78 o 
   1   9   2     1593.83     1772.97     19.70 o 
   2   9   2      302.68      274.23      5.07 o 
   3   9   2       62.93       70.73      3.82 o 
   4   9   2      428.55      442.39      7.65 o 
   5   9   2      202.29      189.79      6.57 o 
   6   9   2       17.57       17.94      2.04 o 
   7   9   2       33.20       26.02      3.13 o 
   8   9   2      260.69      221.96      5.65 o 
   9   9   2      139.69      136.34      6.69 o 
  10   9   2      214.73      201.70      6.87 o 
  11   9   2       59.68       52.61      7.83 o 
  12   9   2       74.04       66.37      5.56 o 
  13   9   2       92.96       94.03      6.85 o 
  14   9   2       11.83       12.58      5.28 o 
  15   9   2       24.25       22.66      6.95 o 
   0  10   2     1002.29     1079.68     21.23 o 
   1  10   2      375.48      370.51      6.16 o 
   2  10   2      276.18      274.87      5.58 o 
   3  10   2      145.60      137.27      4.28 o 
   4  10   2       56.26       56.02      4.49 o 
   5  10   2        0.94        7.00      3.21 o 
   6  10   2       76.08       76.32      4.65 o 
   7  10   2      234.31      223.46      6.03 o 
   8  10   2      223.15      215.12      6.80 o 
   9  10   2      110.01      103.20      5.59 o 
  10  10   2       53.42       46.15      5.14 o 
  11  10   2       28.05       27.69      4.82 o 
  12  10   2       65.47       57.10      6.33 o 
  13  10   2       32.86       25.64      6.47 o 
  14  10   2       17.08       17.66      6.78 o 
  15  10   2       76.95       89.73     10.67 o 
   1  11   2      362.56      359.60      5.54 o 
   2  11   2      352.81      345.75      5.44 o 
   3  11   2      260.64      292.15      8.14 o 
   4  11   2      282.74      283.76      9.05 o 
   5  11   2       28.21       27.22      4.47 o 
   6  11   2        4.33        2.66      3.72 o 
   7  11   2       88.22       83.94      4.43 o 
   8  11   2       12.18       13.02      4.46 o 
   9  11   2      479.25      441.60      9.39 o 
  10  11   2       71.03       61.13      7.27 o 
  11  11   2       15.11       13.11      4.75 o 
  12  11   2       28.99       40.23     11.01 o 
  13  11   2        2.78        6.63      6.04 o 
  14  11   2       13.58       19.91      6.21 o 
  15  11   2        9.84        9.11      7.21 o 
   0  12   2      253.35      251.20      8.98 o 
   1  12   2      234.25      224.66      7.12 o 
   2  12   2      764.14      817.23     10.75 o 
   3  12   2       34.28       31.28      5.54 o 
   4  12   2      108.59      114.38      7.89 o 
   5  12   2       93.28       82.97      7.74 o 
   6  12   2      119.84      111.87      8.24 o 
   7  12   2      612.66      619.76     10.08 o 
   8  12   2       81.33       85.85      6.96 o 
   9  12   2       78.78       58.96      6.32 o 
  10  12   2      255.91      260.76     11.76 o 
  11  12   2      333.12      327.58     12.00 o 
  12  12   2       41.35       35.31      7.20 o 
  13  12   2       29.19       27.68      6.68 o 
  14  12   2       54.43       49.30      9.88 o 
   1  13   2      494.93      490.37      9.17 o 
   2  13   2      370.65      357.79     10.10 o 
   3  13   2       63.02       77.83      6.48 o 
   4  13   2      468.03      463.91     12.23 o 
   5  13   2      134.82      137.59      8.68 o 
   6  13   2       74.93       76.49     11.14 o 
   7  13   2      111.56      104.50      7.33 o 
   8  13   2      187.67      171.07      8.02 o 
   9  13   2      408.30      414.35     11.49 o 
  10  13   2      256.60      247.89     10.02 o 
  11  13   2       33.95       23.82      5.51 o 
  12  13   2       57.76       53.21      6.86 o 
  13  13   2        5.40        7.17      6.30 o 
  14  13   2        2.75       13.91      6.29 o 
   0  14   2       94.96       96.67     11.58 o 
   1  14   2       34.72       33.67      3.99 o 
   2  14   2       92.24       83.72      2.98 o 
   3  14   2      100.88      110.14      7.72 o 
   4  14   2      193.36      180.68     11.37 o 
   5  14   2      150.91      170.25      9.61 o 
   6  14   2      279.57      268.06      9.25 o 
   7  14   2      212.23      199.57      8.61 o 
   8  14   2      221.87      232.52      8.63 o 
   9  14   2       26.82       15.36      5.49 o 
  10  14   2       40.20       32.51      6.22 o 
  11  14   2       59.15       62.65      7.92 o 
  12  14   2      151.83      153.73      9.87 o 
  13  14   2       54.76       59.71      7.69 o 
  14  14   2       45.24       34.15      8.14 o 
   1  15   2       17.06       14.30      2.84 o 
   2  15   2      105.28      110.21      4.52 o 
   3  15   2       27.65       32.11      2.86 o 
   4  15   2      411.91      391.77     12.28 o 
   5  15   2        5.01        4.38      5.08 o 
   6  15   2      643.64      612.07     12.38 o 
   7  15   2       10.31       18.48      5.50 o 
   8  15   2      169.53      171.14      8.68 o 
   9  15   2      344.90      369.86     13.53 o 
  10  15   2      170.67      181.99      9.11 o 
  11  15   2        8.46       17.05      6.63 o 
  12  15   2       42.54       49.78      6.98 o 
  13  15   2       69.52       67.71      8.44 o 
   0  16   2      154.58      168.78      8.80 o 
   1  16   2      103.94       93.11      5.40 o 
   2  16   2       61.40       61.28      4.92 o 
   3  16   2       91.62      102.66      7.86 o 
   4  16   2      388.71      371.11     13.15 o 
   5  16   2      120.91      111.76      7.19 o 
   6  16   2      107.27      103.24      6.96 o 
   7  16   2       31.75       35.49      7.91 o 
   8  16   2      140.13      131.51      7.86 o 
   9  16   2        9.12       16.67      5.94 o 
  10  16   2       13.10        6.75      4.91 o 
  11  16   2       39.02       31.05      6.98 o 
  12  16   2       12.31       21.65      8.03 o 
  13  16   2       94.04       97.11      9.26 o 
   1  17   2      103.39       96.23      4.81 o 
   2  17   2       70.88       61.97      4.00 o 
   3  17   2      322.60      298.97      9.58 o 
   4  17   2      120.92      116.43      7.14 o 
   5  17   2       54.39       45.50      5.56 o 
   6  17   2       64.40       64.41      6.16 o 
   7  17   2      101.63       97.81      9.54 o 
   8  17   2        8.37        4.98      5.51 o 
   9  17   2       40.14       52.44      6.98 o 
  10  17   2       52.72       71.86      8.23 o 
  11  17   2       63.50       57.21     10.82 o 
  12  17   2       14.23       10.88      5.73 o 
   0  18   2      340.71      336.38     10.30 o 
   1  18   2      351.86      341.30     12.96 o 
   2  18   2        2.88       11.89      4.73 o 
   3  18   2      846.76      880.20     16.02 o 
   4  18   2       99.21       88.91      8.00 o 
   5  18   2       10.58       12.31      4.80 o 
   6  18   2       11.52       13.82      5.33 o 
   7  18   2       64.33       68.21      7.19 o 
   8  18   2       13.78       13.52      6.88 o 
   9  18   2       44.73       45.24      6.12 o 
  10  18   2      117.02      115.01     10.45 o 
  11  18   2       50.01       36.88      6.43 o 
   1  19   2      216.57      230.23      8.98 o 
   2  19   2      100.96      110.57      6.93 o 
   3  19   2      180.17      176.83      8.81 o 
   4  19   2       55.10       57.11      7.30 o 
   5  19   2       99.86       99.73      7.83 o 
   6  19   2       20.90       18.42      5.24 o 
   7  19   2       53.87       57.23      6.24 o 
   8  19   2       54.57       68.47      7.11 o 
   9  19   2       78.86       93.28      8.92 o 
  10  19   2       97.86      105.12      8.85 o 
  11  19   2       31.83       24.70      7.03 o 
   0  20   2      740.17      735.34     21.31 o 
   1  20   2       55.66       60.07      8.40 o 
   2  20   2       93.65      100.79      6.70 o 
   3  20   2       85.79       97.90      6.83 o 
   4  20   2       15.56       11.48      4.15 o 
   5  20   2      119.83      108.64      9.52 o 
   6  20   2       16.99       19.27      6.06 o 
   7  20   2       46.17       47.97      6.91 o 
   8  20   2        8.62        5.57      4.82 o 
   9  20   2       20.54       12.07      5.51 o 
  10  20   2       19.57       14.95      7.26 o 
   1  21   2      174.76      173.11      9.50 o 
   2  21   2      210.42      204.84      9.59 o 
   3  21   2      129.28      110.82      6.94 o 
   4  21   2       31.60       33.13      5.21 o 
   5  21   2       15.07       16.76      5.25 o 
   6  21   2       65.08       54.53      8.76 o 
   7  21   2       34.93       37.50      5.85 o 
   8  21   2       99.83      110.73      8.24 o 
   9  21   2       23.51       26.79      7.80 o 
   0  22   2      138.81      140.63     18.27 o 
   1  22   2       72.31       75.11      7.83 o 
   2  22   2       84.71       84.96      8.52 o 
   3  22   2       20.23       16.37      5.73 o 
   4  22   2       56.12       62.26      9.36 o 
   5  22   2       45.61       47.79      7.97 o 
   6  22   2       62.97       56.67      9.32 o 
   7  22   2      140.09      155.79      9.73 o 
   8  22   2       57.25       55.36      7.62 o 
   1  23   2      162.27      157.01     10.73 o 
   2  23   2        0.10        5.35      5.50 o 
   3  23   2       13.40       17.34      6.55 o 
   4  23   2       65.39       53.26      8.18 o 
   5  23   2       12.00        8.99      4.92 o 
   6  23   2       84.88       98.03     10.81 o 
   0  24   2      134.42      143.14     17.05 o 
   1  24   2       22.49       25.46      6.08 o 
   2  24   2      113.07      106.92      9.05 o 
   3  24   2       67.72       80.86     10.83 o 
   4  24   2       66.76       70.85      9.80 o 
   1  25   2       29.74       33.40      6.43 o 
   2   0   3      226.66      219.99      4.12 o 
   4   0   3      573.49      617.99      8.07 o 
   6   0   3      325.32      319.79     16.03 o 
   8   0   3      143.58      145.20      5.98 o 
  10   0   3      593.48      630.28     25.77 o 
  12   0   3       90.47       81.28      7.81 o 
  14   0   3       12.02       18.48      9.39 o 
  16   0   3       34.53       37.25     12.08 o 
   0   1   3     2409.10     2576.35     16.18 o 
   1   1   3     2421.66     2755.88     11.79 o 
   2   1   3      727.20      768.55      4.59 o 
   3   1   3      400.13      410.76      5.18 o 
   4   1   3      182.97      201.57      3.49 o 
   5   1   3      271.87      269.86      5.76 o 
   6   1   3      181.66      182.05      3.91 o 
   7   1   3       21.14       24.65      2.11 o 
   8   1   3      154.70      157.84      4.71 o 
   9   1   3      126.92      128.63      5.27 o 
  10   1   3      137.27      146.43      5.12 o 
  11   1   3        3.92        4.91      3.06 o 
  12   1   3       95.06      104.05      6.75 o 
  13   1   3       26.47       31.33      6.33 o 
  14   1   3       44.71       48.86      9.41 o 
  15   1   3       72.69       60.50     10.01 o 
  16   1   3        0.74       10.97      9.96 o 
   1   2   3      620.81      587.36      3.71 o 
   2   2   3      273.22      279.87      2.85 o 
   3   2   3      243.23      260.02      3.51 o 
   4   2   3      340.77      329.24      5.35 o 
   5   2   3       88.85       88.93      3.58 o 
   6   2   3      157.31      163.30      5.39 o 
   7   2   3      188.46      183.89      8.02 o 
   8   2   3      518.32      495.66      9.57 o 
   9   2   3      706.52      684.69     11.93 o 
  10   2   3      151.98      154.57      6.17 o 
  11   2   3       27.02       26.37      4.56 o 
  12   2   3      247.22      238.79      8.64 o 
  13   2   3       14.94        8.18      5.70 o 
  14   2   3       22.29       23.22      6.10 o 
  15   2   3       20.69       25.72      6.51 o 
  16   2   3        1.43        7.53      6.24 o 
   0   3   3     3236.74     3534.44     24.24 o 
   1   3   3      496.12      528.15      3.72 o 
   2   3   3       19.63       22.83      1.67 o 
   3   3   3      136.71      142.79      4.66 o 
   4   3   3      426.49      426.09      7.27 o 
   5   3   3      286.42      304.14      6.74 o 
   6   3   3      713.03      745.66     10.39 o 
   7   3   3      372.62      364.13      8.46 o 
   8   3   3      217.64      217.10      7.41 o 
   9   3   3       29.35       26.51      4.43 o 
  10   3   3      294.67      291.79      9.07 o 
  11   3   3       82.14       82.00      4.87 o 
  12   3   3       52.74       48.01      7.30 o 
  13   3   3       39.78       33.87      6.61 o 
  14   3   3        9.73       17.85      5.71 o 
  15   3   3       64.21       61.44      8.07 o 
  16   3   3       63.52       68.88     10.14 o 
   1   4   3      184.48      188.24      2.64 o 
   2   4   3      118.98      123.23      2.23 o 
   3   4   3      291.51      290.62      3.15 o 
   4   4   3     2522.47     2795.83     21.05 o 
   5   4   3      597.79      670.49      8.85 o 
   6   4   3       21.29       17.67      3.03 o 
   7   4   3      166.07      171.66      6.77 o 
   8   4   3      123.43      114.78      2.46 o 
   9   4   3      423.54      406.81      7.76 o 
  10   4   3      190.61      185.00      5.84 o 
  11   4   3       44.36       37.20      5.46 o 
  12   4   3      362.30      368.85     11.30 o 
  13   4   3       29.43       26.79      5.31 o 
  14   4   3       90.94      123.86     11.10 o 
  15   4   3      118.28      131.54      8.92 o 
  16   4   3       53.38       43.76      7.43 o 
   0   5   3       47.50       41.80      3.02 o 
   1   5   3       41.80       45.46      2.46 o 
   2   5   3      518.12      570.94      6.77 o 
   3   5   3      791.92      832.57      6.43 o 
   4   5   3      615.12      656.37      8.48 o 
   5   5   3       88.40       82.64      3.59 o 
   6   5   3       59.08       63.12      5.06 o 
   7   5   3      400.29      386.13     11.25 o 
   8   5   3      202.71      193.98      7.77 o 
   9   5   3       69.55       63.75      5.39 o 
  10   5   3       61.52       64.69      4.79 o 
  11   5   3      125.56      117.13      7.81 o 
  12   5   3       10.77        9.44      4.47 o 
  13   5   3      142.06      146.30      7.29 o 
  14   5   3       44.33       34.68      6.33 o 
  15   5   3      152.50      141.75     11.62 o 
  16   5   3        2.05       16.88      6.72 o 
   1   6   3      384.34      388.53      3.98 o 
   2   6   3       12.80       12.41      1.77 o 
   3   6   3     1345.56     1417.14     10.80 o 
   4   6   3       97.61       89.08      2.58 o 
   5   6   3       17.80       11.16      2.25 o 
   6   6   3      929.00      927.72     11.32 o 
   7   6   3      275.63      270.48      5.85 o 
   8   6   3      181.61      160.92      6.08 o 
   9   6   3      416.83      390.11     10.17 o 
  10   6   3      175.97      168.15      7.00 o 
  11   6   3       31.84       21.75      5.53 o 
  12   6   3       62.81       71.41      7.86 o 
  13   6   3       70.01       65.41      6.45 o 
  14   6   3       33.89       43.40      9.25 o 
  15   6   3       17.35       12.30      6.22 o 
   0   7   3      576.53      549.47      8.52 o 
   1   7   3       39.43       40.50      2.59 o 
   2   7   3       73.96       90.43      4.29 o 
   3   7   3      195.11      183.89      7.33 o 
   4   7   3      531.02      553.93      8.30 o 
   5   7   3      254.80      261.17      5.66 o 
   6   7   3       60.09       60.68      2.65 o 
   7   7   3      282.07      278.60      5.96 o 
   8   7   3       80.01       78.29      2.85 o 
   9   7   3       11.91        6.49      3.51 o 
  10   7   3       90.06       88.46      6.69 o 
  11   7   3        5.96        4.50      4.13 o 
  12   7   3      184.72      208.35     10.99 o 
  13   7   3       67.07       72.69      8.20 o 
  14   7   3       38.23       30.83      9.81 o 
  15   7   3      112.38      123.07     12.93 o 
   1   8   3       49.82       43.90      2.42 o 
   2   8   3      701.66      763.82     10.32 o 
   3   8   3     1131.78     1252.73     15.12 o 
   4   8   3       38.85       40.89      3.78 o 
   5   8   3       42.28       44.27      3.92 o 
   6   8   3      419.64      454.00     10.34 o 
   7   8   3      231.23      239.75      5.26 o 
   8   8   3      154.64      146.32      5.57 o 
   9   8   3       27.06       18.32      5.40 o 
  10   8   3       98.58      102.35      5.98 o 
  11   8   3       54.64       50.16      5.45 o 
  12   8   3      163.22      164.72     10.46 o 
  13   8   3       40.33       45.15     10.04 o 
  14   8   3        0.74       11.47      5.50 o 
  15   8   3       11.32       15.99      6.38 o 
   0   9   3     1333.99     1342.03     18.05 o 
   1   9   3       99.72      109.70      4.14 o 
   2   9   3       40.93       45.40      4.77 o 
   3   9   3      563.48      581.97     11.78 o 
   4   9   3       75.75       87.81      4.78 o 
   5   9   3      134.34      125.14      5.73 o 
   6   9   3      195.83      190.41      6.21 o 
   7   9   3        1.27        1.83      1.80 o 
   8   9   3       45.82       50.64      5.40 o 
   9   9   3      318.36      312.74     10.88 o 
  10   9   3      166.25      145.91      7.28 o 
  11   9   3      163.71      160.05     10.22 o 
  12   9   3        4.81        9.41      5.65 o 
  13   9   3       53.82       48.74      8.01 o 
  14   9   3       64.51       75.94     10.69 o 
  15   9   3        1.19        3.65      7.36 o 
   1  10   3      226.18      212.10      5.80 o 
   2  10   3       55.70       56.45      3.90 o 
   3  10   3      304.91      286.34      7.04 o 
   4  10   3       74.62       84.67      5.19 o 
   5  10   3       13.84       13.10      5.15 o 
   6  10   3      101.24      111.57      5.50 o 
   7  10   3      311.60      293.27      7.99 o 
   8  10   3       31.94       21.40      6.04 o 
   9  10   3      546.87      541.61     12.72 o 
  10  10   3       19.34       23.92      6.43 o 
  11  10   3       94.25       91.08      8.40 o 
  12  10   3       50.42       59.28      7.74 o 
  13  10   3       82.99      106.22     11.73 o 
  14  10   3        5.99        9.72      5.85 o 
   0  11   3     2424.70     2754.13     37.42 o 
   1  11   3       31.92       31.87      2.36 o 
   2  11   3       58.09       54.98      4.56 o 
   3  11   3       91.83       83.01      7.28 o 
   4  11   3       55.86       51.41      5.82 o 
   5  11   3      917.86      892.15     17.56 o 
   6  11   3       89.91       77.83      6.59 o 
   7  11   3       27.57       32.69      5.20 o 
   8  11   3      188.18      170.02      6.96 o 
   9  11   3       53.70       44.24      7.15 o 
  10  11   3       28.96       32.39      6.99 o 
  11  11   3      148.96      145.01      8.56 o 
  12  11   3        8.68       15.94      6.21 o 
  13  11   3        6.09       11.53      5.77 o 
  14  11   3       42.41       38.16      7.54 o 
   1  12   3      420.43      410.55     10.73 o 
   2  12   3      306.10      307.86      8.57 o 
   3  12   3      303.26      313.17      9.86 o 
   4  12   3      130.50      150.41      9.13 o 
   5  12   3       16.46       15.77      5.93 o 
   6  12   3      387.37      372.79      9.18 o 
   7  12   3      113.77      102.34      6.95 o 
   8  12   3      138.03       95.26      7.71 o 
   9  12   3      128.33      132.23      9.22 o 
  10  12   3       15.79       15.99      7.45 o 
  11  12   3      337.06      349.84     12.76 o 
  12  12   3      219.31      228.87      9.20 o 
  13  12   3       14.19       23.59      6.22 o 
  14  12   3       60.33       62.78     15.98 o 
   0  13   3      280.65      281.66      8.59 o 
   1  13   3      115.51      108.51      5.03 o 
   2  13   3      326.43      310.50     10.20 o 
   3  13   3      115.15      118.83      8.39 o 
   4  13   3       96.58      105.80      8.45 o 
   5  13   3      104.90      107.83      7.68 o 
   6  13   3      160.63      139.33     10.21 o 
   7  13   3      157.24      150.53      9.05 o 
   8  13   3       88.93       67.17      7.79 o 
   9  13   3       45.92       43.88      8.43 o 
  10  13   3       33.90       37.54      8.21 o 
  11  13   3       50.75       56.97      7.08 o 
  12  13   3       68.09       50.66     11.98 o 
  13  13   3       36.31       32.73      7.01 o 
   1  14   3        2.84        3.88      2.88 o 
   2  14   3       37.30       40.42      6.02 o 
   3  14   3      173.86      172.70      8.53 o 
   4  14   3      305.09      311.62      9.40 o 
   5  14   3      169.12      157.71     10.51 o 
   6  14   3      596.51      596.44     12.22 o 
   7  14   3       36.22       33.60      6.83 o 
   8  14   3      224.59      234.68      8.79 o 
   9  14   3       18.05       17.20      6.70 o 
  10  14   3       47.60       46.40      7.47 o 
  11  14   3       11.49       20.28      7.93 o 
  12  14   3       32.05       33.22      6.56 o 
  13  14   3       11.16       20.51      6.91 o 
   0  15   3       57.63       43.61      8.12 o 
   1  15   3      350.23      364.00     12.90 o 
   2  15   3      157.16      158.96      8.97 o 
   3  15   3       35.10       26.30      5.56 o 
   4  15   3      150.15      134.82      7.85 o 
   5  15   3        0.60        0.59      3.77 o 
   6  15   3      415.13      362.93     10.49 o 
   7  15   3       36.13       27.13      5.18 o 
   8  15   3       38.38       31.51      5.49 o 
   9  15   3       26.56       23.29      7.12 o 
  10  15   3        5.03        4.05      9.14 o 
  11  15   3        1.18        5.16      8.26 o 
  12  15   3        1.24        9.31      5.84 o 
   1  16   3       22.37       12.20      4.28 o 
   2  16   3      130.68      145.21      6.52 o 
   3  16   3       57.75       58.18      6.34 o 
   4  16   3       18.75       27.49      4.95 o 
   5  16   3       70.18       65.40      6.75 o 
   6  16   3      135.89      148.43     13.02 o 
   7  16   3       83.00       78.47      8.50 o 
   8  16   3       10.02        8.49      6.29 o 
   9  16   3        7.34       10.10      6.49 o 
  10  16   3       24.38       37.21      7.05 o 
  11  16   3       37.95       33.86      6.62 o 
  12  16   3       23.11       19.16      6.49 o 
   0  17   3       14.38       33.10     10.78 o 
   1  17   3      114.77      104.87      5.78 o 
   2  17   3       63.77       64.86      6.09 o 
   3  17   3      387.27      382.61     10.97 o 
   4  17   3       38.09       46.77      6.40 o 
   5  17   3      100.69      117.72      8.23 o 
   6  17   3        7.08       12.95      4.77 o 
   7  17   3        1.54        9.95      4.96 o 
   8  17   3        6.00        1.41      6.17 o 
   9  17   3       63.96       54.24      8.32 o 
  10  17   3        0.58       10.97      6.43 o 
  11  17   3      103.99      111.78     10.09 o 
   1  18   3       69.75       48.51      7.48 o 
   2  18   3       70.39       65.44      9.53 o 
   3  18   3       25.05       28.39      5.99 o 
   4  18   3      123.82      123.25      7.51 o 
   5  18   3       27.94       22.53      5.20 o 
   6  18   3      153.71      144.89      8.25 o 
   7  18   3       65.19       51.74      6.63 o 
   8  18   3       68.75       75.38      9.23 o 
   9  18   3       62.99       54.26      7.91 o 
  10  18   3        5.56       11.26      5.89 o 
  11  18   3       33.45       51.33      6.84 o 
   0  19   3      138.07      161.35     14.30 o 
   1  19   3       20.91       26.11      6.62 o 
   2  19   3      416.26      440.51     11.38 o 
   3  19   3       93.62      101.89      9.02 o 
   4  19   3       18.42       17.70      4.45 o 
   5  19   3       31.93       34.72      6.11 o 
   6  19   3       22.63       33.56      7.80 o 
   7  19   3        4.31        2.76      6.46 o 
   8  19   3       15.34       30.66      6.47 o 
   9  19   3      114.21      120.90      9.32 o 
  10  19   3       72.86       77.02      7.26 o 
   1  20   3      285.95      306.96     11.72 o 
   2  20   3       74.21       96.00      9.74 o 
   3  20   3       41.11       33.49      7.17 o 
   4  20   3       27.08       30.91      7.94 o 
   5  20   3        8.18       10.04      4.38 o 
   6  20   3       89.16       74.59      7.52 o 
   7  20   3      100.56      110.47      8.54 o 
   8  20   3       28.74       37.38      7.71 o 
   9  20   3        4.64       21.15      6.43 o 
   0  21   3       75.27      106.54     16.84 o 
   1  21   3       20.90       16.77      6.92 o 
   2  21   3        1.26       14.97      6.46 o 
   3  21   3       36.61       24.00      6.91 o 
   4  21   3       56.60       80.37     14.46 o 
   5  21   3       47.34       41.75     11.00 o 
   6  21   3       20.70       18.40      5.42 o 
   7  21   3       11.77       14.03      5.61 o 
   8  21   3      111.88      103.65     13.31 o 
   1  22   3       62.92       57.24      6.75 o 
   2  22   3       51.59       37.28      6.38 o 
   3  22   3       16.59       19.04      4.32 o 
   4  22   3       89.93       97.86      9.84 o 
   5  22   3       16.46       26.89      6.49 o 
   6  22   3       48.18       44.91      7.92 o 
   0  23   3       12.88       21.34      7.80 o 
   1  23   3       19.44       11.73      5.38 o 
   2  23   3       11.18       12.68      5.93 o 
   3  23   3        8.95       14.88      5.21 o 
   4  23   3       77.03       84.06      9.34 o 
   5  23   3       60.36       68.92      9.49 o 
   1  24   3       24.81       26.11      5.77 o 
   2  24   3        9.57       19.95      8.70 o 
   0   0   4     3214.85     3624.19     59.88 o 
   2   0   4      287.59      311.39      6.80 o 
   4   0   4      159.33      159.32      6.29 o 
   6   0   4      240.62      252.78     13.71 o 
   8   0   4       23.79       16.68      7.19 o 
  10   0   4      343.49      371.82     14.61 o 
  12   0   4       53.44       58.87     10.17 o 
  14   0   4       13.97       15.47      7.67 o 
   1   1   4      240.55      247.10      3.83 o 
   2   1   4     1340.49     1457.73     19.26 o 
   3   1   4       87.07       85.96      3.02 o 
   4   1   4       22.33       20.02      2.67 o 
   5   1   4      197.42      187.87      4.66 o 
   6   1   4      234.57      237.12      7.18 o 
   7   1   4      425.63      434.88      8.89 o 
   8   1   4      248.16      257.60      7.82 o 
   9   1   4       85.22       79.72      4.35 o 
  10   1   4       60.08       53.23     10.37 o 
  11   1   4      132.17      142.99     10.90 o 
  12   1   4        3.51        3.19      5.12 o 
  13   1   4        5.18       13.49      5.30 o 
  14   1   4        6.24        9.62      6.63 o 
  15   1   4        9.43       15.26      5.04 o 
   0   2   4       35.77       28.92      2.44 o 
   1   2   4      682.98      798.76      8.25 o 
   2   2   4      335.64      346.17      4.78 o 
   3   2   4      510.29      535.30      8.31 o 
   4   2   4       50.88       49.40      2.92 o 
   5   2   4      263.30      251.25      8.25 o 
   6   2   4      199.29      191.62      7.66 o 
   7   2   4        0.79        3.44      2.27 o 
   8   2   4      419.76      452.37     11.06 o 
   9   2   4      112.69      110.89      4.94 o 
  10   2   4      144.10      152.92     10.26 o 
  11   2   4      292.42      275.57     10.45 o 
  12   2   4       26.86       28.21      5.41 o 
  13   2   4       24.54       32.78     11.59 o 
  14   2   4       38.41       50.81      6.04 o 
  15   2   4       22.51       25.84      5.12 o 
   1   3   4       65.68       58.89      2.23 o 
   2   3   4      195.95      202.28      4.35 o 
   3   3   4      148.12      162.90      3.76 o 
   4   3   4      120.61      128.48      4.06 o 
   5   3   4       34.28       36.29      3.83 o 
   6   3   4       61.27       60.80      3.63 o 
   7   3   4      350.36      337.13      7.62 o 
   8   3   4       72.00       66.50      5.06 o 
   9   3   4       22.04       22.75      3.89 o 
  10   3   4      118.16      119.66      5.65 o 
  11   3   4       41.35       39.27      7.96 o 
  12   3   4      164.43      158.49     12.76 o 
  13   3   4       78.11       82.75      6.49 o 
  14   3   4       21.39       12.93      4.98 o 
  15   3   4       38.33       47.05     12.14 o 
   0   4   4      233.17      238.51      8.52 o 
   1   4   4      176.09      185.16      3.04 o 
   2   4   4       88.06       97.06      2.80 o 
   3   4   4      345.24      329.22      5.56 o 
   4   4   4     1069.67     1097.80     15.60 o 
   5   4   4      193.95      193.03      5.39 o 
   6   4   4      206.65      206.63      6.77 o 
   7   4   4      165.25      171.22      6.12 o 
   8   4   4      855.91      837.66     25.99 o 
   9   4   4      404.63      398.24     11.82 o 
  10   4   4       43.53       40.59      4.66 o 
  11   4   4       91.77       91.89      9.80 o 
  12   4   4       18.06       10.95      4.75 o 
  13   4   4      101.99       96.20      6.48 o 
  14   4   4       14.51       19.00      8.16 o 
  15   4   4        7.85       27.26      7.26 o 
   1   5   4       23.51       15.52      2.00 o 
   2   5   4      555.71      574.08      8.00 o 
   3   5   4      282.76      253.97      5.80 o 
   4   5   4      173.80      173.09      4.49 o 
   5   5   4      599.69      609.32     13.61 o 
   6   5   4      674.32      670.15     11.94 o 
   7   5   4       65.15       56.17      4.06 o 
   8   5   4      380.77      373.41      9.52 o 
   9   5   4      280.55      260.17      7.13 o 
  10   5   4      148.80      148.89      7.83 o 
  11   5   4       75.96       62.89      9.14 o 
  12   5   4      152.39      158.10      9.02 o 
  13   5   4       18.98       31.69      8.69 o 
  14   5   4      180.59      201.02     12.69 o 
  15   5   4       19.44       20.41      6.83 o 
   0   6   4      806.43      846.74     13.08 o 
   1   6   4      222.21      238.85      5.66 o 
   2   6   4        7.36        7.19      1.79 o 
   3   6   4      254.71      242.05      4.21 o 
   4   6   4      269.18      279.81      7.08 o 
   5   6   4      129.97      129.45      4.75 o 
   6   6   4      650.10      638.04     13.39 o 
   7   6   4      215.75      200.71      5.35 o 
   8   6   4        4.27        1.17      3.34 o 
   9   6   4       76.81       75.59      7.37 o 
  10   6   4      120.67      118.84      6.41 o 
  11   6   4       46.75       44.03      5.47 o 
  12   6   4        2.66        5.24      6.77 o 
  13   6   4       40.53       42.80      8.21 o 
  14   6   4        9.91       17.26      6.83 o 
  15   6   4      104.37      120.57     10.70 o 
   1   7   4      134.18      123.74      4.04 o 
   2   7   4       43.49       48.32      2.95 o 
   3   7   4       98.11       97.13      4.99 o 
   4   7   4      117.61      117.14      2.94 o 
   5   7   4      255.01      253.54      6.86 o 
   6   7   4      479.60      466.33     12.88 o 
   7   7   4      413.36      435.53     13.56 o 
   8   7   4      175.12      148.78     10.15 o 
   9   7   4      264.85      264.62     11.76 o 
  10   7   4      108.69       87.92      7.47 o 
  11   7   4      100.15       84.40      7.51 o 
  12   7   4        8.59        7.59      6.28 o 
  13   7   4      139.73      156.73     18.44 o 
  14   7   4        9.56        5.12      6.02 o 
   0   8   4      515.96      451.26     12.09 o 
   1   8   4       35.44       34.87      2.79 o 
   2   8   4      263.20      258.42      5.20 o 
   3   8   4      451.72      441.40      8.25 o 
   4   8   4       62.03       59.74      3.19 o 
   5   8   4      218.86      203.01      5.27 o 
   6   8   4       58.86       55.16      2.93 o 
   7   8   4      180.52      173.92      9.42 o 
   8   8   4       74.70       69.25      5.58 o 
   9   8   4      214.47      214.57      8.97 o 
  10   8   4       17.97       27.40      5.70 o 
  11   8   4      112.51      106.51      8.61 o 
  12   8   4      123.69      122.63     12.21 o 
  13   8   4        4.73        7.68      7.31 o 
  14   8   4        1.39        8.23      7.41 o 
   1   9   4      123.42      119.96      4.50 o 
   2   9   4      210.13      211.36      5.01 o 
   3   9   4      446.27      403.91      8.64 o 
   4   9   4       49.76       45.99      3.99 o 
   5   9   4       62.51       62.69      4.12 o 
   6   9   4      195.49      203.84     10.13 o 
   7   9   4       17.42       12.76      6.58 o 
   8   9   4       26.48       20.93      5.99 o 
   9   9   4       41.09       44.01      8.08 o 
  10   9   4      163.26      166.60     11.05 o 
  11   9   4       48.12       43.40      6.55 o 
  12   9   4      136.36      149.66     13.15 o 
  13   9   4       68.40       58.47      9.33 o 
  14   9   4       32.00       34.00      7.38 o 
   0  10   4      644.54      657.74     15.32 o 
   1  10   4       20.35       21.95      3.21 o 
   2  10   4       54.34       59.36      6.31 o 
   3  10   4     1123.15     1135.49     19.44 o 
   4  10   4      168.34      179.18      5.36 o 
   5  10   4       55.88       54.45      5.22 o 
   6  10   4       27.02       20.81      6.97 o 
   7  10   4       98.12       95.54      9.46 o 
   8  10   4      117.63      111.84      7.68 o 
   9  10   4       17.39       17.02      6.48 o 
  10  10   4      106.63       97.79      9.91 o 
  11  10   4      175.70      176.56     10.10 o 
  12  10   4       58.68       45.98      8.77 o 
  13  10   4       21.58       18.91      7.68 o 
  14  10   4       58.58       70.90     10.15 o 
   1  11   4       83.05       83.34      4.76 o 
   2  11   4       52.90       48.20      3.65 o 
   3  11   4      649.37      629.48     12.20 o 
   4  11   4      281.69      277.94      9.66 o 
   5  11   4       28.68       19.70      4.31 o 
   6  11   4       14.69       11.23      6.80 o 
   7  11   4      168.24      166.37     11.37 o 
   8  11   4       26.77       27.42      6.87 o 
   9  11   4       99.96       85.27      7.34 o 
  10  11   4       50.22       39.22      7.01 o 
  11  11   4      219.26      256.10      9.61 o 
  12  11   4       67.58       81.45      9.08 o 
  13  11   4       40.91       44.39      7.89 o 
   0  12   4     1345.35     1345.49     27.16 o 
   1  12   4       56.43       56.66      2.35 o 
   2  12   4      177.31      178.26      7.10 o 
   3  12   4      199.80      193.84      7.77 o 
   4  12   4       82.92       82.54      6.12 o 
   5  12   4      165.04      150.97      6.94 o 
   6  12   4      321.34      316.73     10.12 o 
   7  12   4        0.31        0.40      7.55 o 
   8  12   4      110.49      111.68      8.78 o 
   9  12   4       59.36       64.33      7.47 o 
  10  12   4       11.46       15.18      6.10 o 
  11  12   4       31.54       25.63      6.04 o 
  12  12   4        4.07       13.04      6.01 o 
  13  12   4       33.38       48.43     17.21 o 
   1  13   4       12.05       10.07      4.48 o 
   2  13   4      128.18      123.24      6.15 o 
   3  13   4      185.97      177.80      7.88 o 
   4  13   4      130.23      126.23      9.91 o 
   5  13   4       20.81       11.42      4.25 o 
   6  13   4       56.24       41.45      5.40 o 
   7  13   4       83.10       70.79      7.40 o 
   8  13   4       41.25       34.70      8.02 o 
   9  13   4       50.26       56.97      7.45 o 
  10  13   4       11.13        7.96      6.94 o 
  11  13   4        2.43       10.49      6.19 o 
  12  13   4       19.45       18.08      6.09 o 
   0  14   4      570.41      577.15     18.67 o 
   1  14   4      166.91      165.83      6.27 o 
   2  14   4      119.64      100.77      9.76 o 
   3  14   4      102.49       98.17      6.21 o 
   4  14   4       16.95       20.39      6.36 o 
   5  14   4      157.66      128.61      8.62 o 
   6  14   4       32.09       25.48      6.69 o 
   7  14   4       16.91       11.47      6.65 o 
   8  14   4       18.77       25.90      7.48 o 
   9  14   4       18.05        7.45      6.17 o 
  10  14   4       22.11       29.98      6.97 o 
  11  14   4        7.35        8.45      6.31 o 
  12  14   4       20.54       20.24      6.12 o 
   1  15   4       99.96       97.88      7.51 o 
   2  15   4       88.61       96.44      6.05 o 
   3  15   4      166.90      166.77      7.42 o 
   4  15   4      170.30      183.10      9.84 o 
   5  15   4      169.64      157.32      8.45 o 
   6  15   4       53.04       45.49      6.12 o 
   7  15   4        7.84       17.83      6.09 o 
   8  15   4       16.99       16.27      6.40 o 
   9  15   4        4.99       13.37      9.17 o 
  10  15   4        3.72        4.94      6.27 o 
  11  15   4        9.32       15.26      6.67 o 
   0  16   4       55.81       64.27     11.35 o 
   1  16   4       91.20      101.45      8.02 o 
   2  16   4       12.66       11.28      6.79 o 
   3  16   4      237.89      215.56      9.72 o 
   4  16   4       69.02       58.58      5.68 o 
   5  16   4       24.42       31.85      5.66 o 
   6  16   4        4.92        3.42      5.50 o 
   7  16   4       16.48       12.86      7.24 o 
   8  16   4        3.47        8.92      6.10 o 
   9  16   4       10.17       15.60      6.12 o 
  10  16   4        1.05        1.87      5.91 o 
  11  16   4        2.65        3.02      6.39 o 
   1  17   4       33.32       50.54      7.01 o 
   2  17   4      335.70      332.36     12.94 o 
   3  17   4        1.53       -1.03      6.37 o 
   4  17   4       75.95       89.55      6.71 o 
   5  17   4        7.73       14.70      5.52 o 
   6  17   4       62.14       54.16      7.37 o 
   7  17   4        9.37       16.27      6.57 o 
   8  17   4        4.87        8.22      5.88 o 
   9  17   4       39.71       55.87      9.44 o 
  10  17   4       19.67       17.83      6.64 o 
   0  18   4      258.02      281.98     26.06 o 
   1  18   4       36.58       32.01      6.98 o 
   2  18   4       15.21       15.53      5.78 o 
   3  18   4       37.69       39.30      6.43 o 
   4  18   4       61.21       73.84      7.90 o 
   5  18   4      105.01      128.52     10.61 o 
   6  18   4       62.16       66.74      7.82 o 
   7  18   4       36.08       36.57      6.42 o 
   8  18   4        4.36       10.68      6.31 o 
   9  18   4        8.08       14.53      6.20 o 
   1  19   4       53.16       51.32      7.53 o 
   2  19   4       92.49       87.79     11.47 o 
   3  19   4       23.65       19.92      6.26 o 
   4  19   4        9.36       15.90      5.20 o 
   5  19   4       20.50       28.89      6.77 o 
   6  19   4       25.36       30.08      8.33 o 
   7  19   4       25.99       19.22      6.10 o 
   8  19   4       44.02       59.38      7.20 o 
   0  20   4       31.29       24.35      8.64 o 
   1  20   4       83.02       82.28      6.82 o 
   2  20   4      124.59       99.19      9.06 o 
   3  20   4       38.65       35.54      6.07 o 
   4  20   4        4.56        2.09      5.41 o 
   5  20   4       75.97      100.16     11.59 o 
   6  20   4       17.64        7.67      6.41 o 
   7  20   4       62.04       50.93      9.18 o 
   1  21   4       41.29       36.33      6.78 o 
   2  21   4       52.55       48.03     12.72 o 
   3  21   4       39.90       27.19      6.00 o 
   4  21   4       11.39       13.65      7.89 o 
   5  21   4       28.93       22.35      6.88 o 
   6  21   4      117.25      126.06     14.59 o 
   0  22   4       12.22       14.22      8.55 o 
   1  22   4      100.91       92.52      8.19 o 
   2  22   4        4.38        6.22      5.17 o 
   3  22   4       80.82       71.83      8.72 o 
   4  22   4       96.73      117.23     15.07 o 
   2   0   5      102.26      102.51      4.89 o 
   4   0   5      164.79      155.46      3.99 o 
   6   0   5       46.92       44.42      8.22 o 
   8   0   5       90.06       88.99     10.47 o 
  10   0   5      739.54      740.96     18.84 o 
  12   0   5      109.49      145.31     19.01 o 
  14   0   5        6.69        7.65      5.68 o 
   0   1   5      174.70      186.47      7.26 o 
   1   1   5      131.50      134.57      3.67 o 
   2   1   5      249.70      259.56      5.77 o 
   3   1   5      233.67      228.49      5.77 o 
   4   1   5      200.22      209.51      4.44 o 
   5   1   5      573.72      582.16     10.96 o 
   6   1   5      247.47      251.19      5.98 o 
   7   1   5      332.26      339.89     11.37 o 
   8   1   5      104.53      114.98      6.42 o 
   9   1   5      106.44      106.31      6.59 o 
  10   1   5       76.10       76.79      7.06 o 
  11   1   5       44.54       45.21      5.85 o 
  12   1   5      103.23      106.68      6.49 o 
  13   1   5       37.04       44.05      6.70 o 
  14   1   5       17.29       15.16     11.29 o 
   1   2   5       27.86       31.29      3.07 o 
   2   2   5      163.43      151.88      4.82 o 
   3   2   5      114.09      108.31      2.96 o 
   4   2   5      209.79      184.58      5.81 o 
   5   2   5      585.20      582.33     16.42 o 
   6   2   5       73.28       67.21      4.85 o 
   7   2   5       53.87       68.57      6.82 o 
   8   2   5       36.84       34.29      6.71 o 
   9   2   5      315.42      327.75     12.27 o 
  10   2   5       44.43       44.97      5.64 o 
  11   2   5       48.85       47.16      7.40 o 
  12   2   5       37.35       29.02      5.07 o 
  13   2   5       36.90       32.75     10.26 o 
  14   2   5        1.92        7.21     11.43 o 
   0   3   5       35.99       30.94      3.86 o 
   1   3   5       62.48       70.59      4.28 o 
   2   3   5      186.48      186.72      4.73 o 
   3   3   5      101.58      101.96      3.39 o 
   4   3   5      607.85      597.40     11.45 o 
   5   3   5      102.96       92.52      5.06 o 
   6   3   5      515.81      494.94     10.87 o 
   7   3   5      857.43      889.28     12.79 o 
   8   3   5      257.95      277.14      9.10 o 
   9   3   5        2.60        2.68      4.23 o 
  10   3   5       99.37       99.05      6.65 o 
  11   3   5       19.28       18.37      4.82 o 
  12   3   5       95.50      104.53      8.37 o 
  13   3   5       31.89       16.83      7.83 o 
  14   3   5        6.78       10.86      5.63 o 
   1   4   5      211.57      215.52      5.80 o 
   2   4   5      248.58      245.77      5.85 o 
   3   4   5       70.34       68.44      2.76 o 
   4   4   5       74.58       75.93      6.09 o 
   5   4   5      368.48      355.83      7.72 o 
   6   4   5      428.81      412.49     12.19 o 
   7   4   5      329.32      349.32     12.50 o 
   8   4   5      100.03       89.12     10.60 o 
   9   4   5      135.91      135.82      8.03 o 
  10   4   5       25.22       28.42      5.18 o 
  11   4   5       39.22       27.18      8.86 o 
  12   4   5       38.52       31.08      7.31 o 
  13   4   5       24.89       22.17      6.10 o 
  14   4   5       58.26       36.37      8.80 o 
   0   5   5       11.53       13.83      5.15 o 
   1   5   5      188.75      167.80      4.14 o 
   2   5   5      610.87      594.64     10.63 o 
   3   5   5       12.71       10.62      1.95 o 
   4   5   5      168.03      173.90      7.73 o 
   5   5   5        2.00        3.76      2.89 o 
   6   5   5      237.62      212.37      9.08 o 
   7   5   5      175.24      178.04      6.68 o 
   8   5   5      230.04      206.03      9.61 o 
   9   5   5       88.83       91.02      6.96 o 
  10   5   5       15.46       13.71      6.48 o 
  11   5   5       51.95       30.02      6.88 o 
  12   5   5       64.34       60.83      8.73 o 
  13   5   5       28.63       13.34      6.33 o 
  14   5   5       69.98       83.43     15.93 o 
   1   6   5       40.13       43.23      3.30 o 
   2   6   5      269.32      265.63      6.81 o 
   3   6   5      721.51      721.35     10.02 o 
   4   6   5      889.58      903.97     14.41 o 
   5   6   5      860.22      898.67     21.91 o 
   6   6   5        3.32        6.48      2.46 o 
   7   6   5       86.94       98.23      7.46 o 
   8   6   5        8.12       10.50      3.24 o 
   9   6   5       81.70       76.68      8.45 o 
  10   6   5       93.39      100.94     10.10 o 
  11   6   5       49.07       49.64      8.07 o 
  12   6   5       40.87       34.31      6.94 o 
  13   6   5       11.20        8.62      7.12 o 
   0   7   5      283.74      288.77      8.44 o 
   1   7   5      337.51      313.60      6.62 o 
   2   7   5     1207.62     1246.93     13.91 o 
   3   7   5      893.31      877.89     11.96 o 
   4   7   5      991.88     1017.23     23.51 o 
   5   7   5      358.74      372.34      9.11 o 
   6   7   5       28.23       24.40      6.06 o 
   7   7   5       41.79       46.40      9.80 o 
   8   7   5       22.88       19.38      5.89 o 
   9   7   5       66.01       45.23      8.87 o 
  10   7   5       21.64       22.94      7.71 o 
  11   7   5       41.55       45.33     12.19 o 
  12   7   5        8.46       14.86      7.22 o 
  13   7   5        9.23       14.11      7.02 o 
   1   8   5      158.33      147.36      5.99 o 
   2   8   5       72.95       68.74      4.90 o 
   3   8   5       29.03       30.31      3.37 o 
   4   8   5       43.57       39.35      6.58 o 
   5   8   5       46.78       45.02      6.85 o 
   6   8   5      129.40      137.11      8.86 o 
   7   8   5       14.27       10.04      6.03 o 
   8   8   5       17.97       16.89      6.49 o 
   9   8   5      144.89      137.12      8.78 o 
  10   8   5       27.32       28.75      7.33 o 
  11   8   5       23.98       18.64      7.59 o 
  12   8   5       47.85       45.04      7.92 o 
  13   8   5       17.89       14.41      7.11 o 
   0   9   5     3033.90     3083.42     56.94 o 
   1   9   5      542.83      538.01      9.12 o 
   2   9   5      413.79      392.30      7.49 o 
   3   9   5        8.15       10.85      2.26 o 
   4   9   5      100.41      103.85     10.33 o 
   5   9   5      239.09      264.74     10.87 o 
   6   9   5        2.80        5.94      6.34 o 
   7   9   5       23.16       15.27      7.24 o 
   8   9   5      125.89      110.35      7.76 o 
   9   9   5       37.66       19.74      7.06 o 
  10   9   5       19.76        6.20      6.92 o 
  11   9   5       18.26       15.50      5.39 o 
  12   9   5       71.56       55.45     10.35 o 
  13   9   5        2.98        3.54      7.34 o 
   1  10   5     1610.45     1649.25     16.96 o 
   2  10   5       92.96       82.02      4.77 o 
   3  10   5       15.82        9.54      4.01 o 
   4  10   5       16.92       17.67      3.23 o 
   5  10   5       28.56       16.99      6.49 o 
   6  10   5        3.22       12.12      6.11 o 
   7  10   5       48.66       49.96      7.05 o 
   8  10   5       61.43       58.91      8.33 o 
   9  10   5       89.60       92.47      8.07 o 
  10  10   5       17.49       23.76      8.32 o 
  11  10   5       17.24       16.54      6.59 o 
  12  10   5        2.81       10.51      6.58 o 
   0  11   5        3.48        4.62      4.50 o 
   1  11   5      278.55      285.87      7.40 o 
   2  11   5      220.17      224.14      8.15 o 
   3  11   5       16.18       18.81      3.99 o 
   4  11   5       58.80       60.29      6.51 o 
   5  11   5       42.07       43.34      6.32 o 
   6  11   5       36.90       28.29      6.21 o 
   7  11   5        4.82       13.14      5.97 o 
   8  11   5       29.77       36.79      7.38 o 
   9  11   5       48.52       71.96     12.61 o 
  10  11   5       15.17       29.54     13.51 o 
  11  11   5       56.82       60.89      9.98 o 
  12  11   5      129.24      143.46     11.29 o 
   1  12   5       40.54       30.30      4.49 o 
   2  12   5      207.42      205.28      9.32 o 
   3  12   5      651.86      673.09     13.04 o 
   4  12   5      121.74      127.74      8.94 o 
   5  12   5        6.03       14.06      5.18 o 
   6  12   5      170.95      188.84     13.34 o 
   7  12   5       16.26       13.39      5.97 o 
   8  12   5       28.16       28.33      6.45 o 
   9  12   5       63.12       64.50      7.87 o 
  10  12   5       17.70       11.37     10.10 o 
  11  12   5       10.00       19.25      7.56 o 
   0  13   5      277.05      268.03     11.50 o 
   1  13   5      179.25      180.87      6.94 o 
   2  13   5      210.32      204.06     12.94 o 
   3  13   5      186.33      176.93      7.55 o 
   4  13   5      115.99      121.64      9.22 o 
   5  13   5       87.90       82.15      8.10 o 
   6  13   5        0.21        9.34      5.96 o 
   7  13   5       41.13       43.83      6.73 o 
   8  13   5       22.86       26.30      6.89 o 
   9  13   5       25.41       26.04      7.33 o 
  10  13   5        3.24       13.03      6.75 o 
  11  13   5       62.44       66.70      9.41 o 
   1  14   5        9.53       18.19      4.81 o 
   2  14   5       37.44       31.55      5.13 o 
   3  14   5       18.36       22.31      4.53 o 
   4  14   5       24.19       28.17      5.62 o 
   5  14   5       35.67       39.73      6.52 o 
   6  14   5       37.11       36.06      7.25 o 
   7  14   5       35.55       25.06      7.32 o 
   8  14   5       37.77       47.08      7.36 o 
   9  14   5       72.49       94.20      8.32 o 
  10  14   5       25.13       23.31      7.83 o 
   0  15   5      345.38      350.79     20.16 o 
   1  15   5      359.87      390.77     16.34 o 
   2  15   5       88.30       86.35      7.72 o 
   3  15   5      119.60      108.71     11.05 o 
   4  15   5        4.14        7.81      4.53 o 
   5  15   5        0.29        3.37      4.78 o 
   6  15   5        3.87       10.70      5.80 o 
   7  15   5       19.58       15.34      5.82 o 
   8  15   5        6.28       14.79      7.27 o 
   9  15   5       14.34       15.68      6.73 o 
  10  15   5       79.53       92.43      9.37 o 
   1  16   5       13.37       16.85      4.95 o 
   2  16   5        1.50        0.89      4.73 o 
   3  16   5       11.91       15.34      6.91 o 
   4  16   5        4.68       14.02      8.20 o 
   5  16   5       14.82       11.07      6.99 o 
   6  16   5       17.44        7.38      5.57 o 
   7  16   5       34.98       41.56      7.07 o 
   8  16   5        2.16        3.85      6.06 o 
   9  16   5       30.45       26.05      6.87 o 
   0  17   5       20.56       42.76     14.91 o 
   1  17   5       59.40       63.80     10.09 o 
   2  17   5       11.60       24.69      5.93 o 
   3  17   5       18.23       16.70      5.83 o 
   4  17   5       39.96       31.48      7.36 o 
   5  17   5       68.78       71.10     12.51 o 
   6  17   5       40.48       54.14      7.59 o 
   7  17   5       35.72       28.14      7.14 o 
   8  17   5       70.23       67.21      7.82 o 
   1  18   5        6.47        7.60      4.68 o 
   2  18   5      100.37      107.86     10.00 o 
   3  18   5       20.35       20.59      6.00 o 
   4  18   5       84.55       87.45      9.30 o 
   5  18   5       23.55       29.44      6.50 o 
   6  18   5       15.08       11.90      7.75 o 
   7  18   5       21.52       33.56      7.74 o 
   0  19   5        1.02        3.21      7.57 o 
   1  19   5       54.18       41.35      7.24 o 
   2  19   5        1.39        7.37      6.78 o 
   3  19   5       73.64       71.15      8.80 o 
   4  19   5        9.32        4.85      5.75 o 
   5  19   5        5.42        3.62      6.32 o 
   6  19   5       17.48       26.45      7.81 o 
   1  20   5       54.53       67.84      9.04 o 
   2  20   5       39.12       25.68      8.38 o 
   3  20   5        4.36       17.56      8.47 o 
   4  20   5       32.36       32.20      7.00 o 
   0  21   5      103.33       93.01     10.06 o 
   1  21   5       31.87       30.09      7.33 o 
   2  21   5       43.26       50.59     12.52 o 
   0   0   6      515.89      484.18     18.23 o 
   2   0   6      222.80      205.88      8.90 o 
   4   0   6       90.08       79.85     12.21 o 
   6   0   6        7.03       21.91      6.23 o 
   8   0   6      175.78      186.82     12.58 o 
  10   0   6      261.72      248.95     32.39 o 
  12   0   6       95.98      132.03     26.60 o 
   1   1   6       76.18       60.67      6.72 o 
   2   1   6      194.39      190.19      6.23 o 
   3   1   6        2.99        5.78      2.60 o 
   4   1   6      109.24      103.22      5.24 o 
   5   1   6      146.12      143.29      8.12 o 
   6   1   6       36.73       37.77      5.11 o 
   7   1   6      213.76      216.14      8.76 o 
   8   1   6      122.31      110.64      8.68 o 
   9   1   6        0.87        1.96      6.48 o 
  10   1   6        9.14       18.33      6.09 o 
  11   1   6       64.28       65.30      8.25 o 
  12   1   6       21.79       27.77      5.51 o 
   0   2   6       60.24       63.89     10.95 o 
   1   2   6       63.60       62.36      5.33 o 
   2   2   6       56.09       45.84      4.49 o 
   3   2   6       76.00       68.81      4.32 o 
   4   2   6      100.16      101.23      5.64 o 
   5   2   6      422.66      428.32     10.59 o 
   6   2   6      115.37      105.19      8.07 o 
   7   2   6       80.21       94.64      7.24 o 
   8   2   6      238.77      265.75     10.07 o 
   9   2   6       89.16       76.84      6.16 o 
  10   2   6      105.55      122.76     11.40 o 
  11   2   6       51.88       49.31      7.96 o 
  12   2   6        4.05       13.09      5.49 o 
   1   3   6       32.00       29.32      3.96 o 
   2   3   6        8.22        8.79      2.42 o 
   3   3   6       50.91       41.52      3.18 o 
   4   3   6       25.66       18.50      3.75 o 
   5   3   6       13.94       14.57      4.66 o 
   6   3   6      217.10      198.96      9.76 o 
   7   3   6      103.02      108.48      8.65 o 
   8   3   6       35.76       30.28      5.90 o 
   9   3   6        4.07       16.04      8.68 o 
  10   3   6        3.40       -1.69      5.39 o 
  11   3   6        3.32        4.57      5.13 o 
  12   3   6       17.97       15.76      5.81 o 
   0   4   6      210.94      235.01     10.59 o 
   1   4   6       59.24       54.79      5.93 o 
   2   4   6      181.37      168.04      4.84 o 
   3   4   6       47.49       46.83      5.36 o 
   4   4   6      460.94      495.10      9.78 o 
   5   4   6       39.57       48.97      7.61 o 
   6   4   6       74.03       71.36      5.97 o 
   7   4   6      227.60      240.30      9.79 o 
   8   4   6       30.55       19.83      7.52 o 
   9   4   6       93.09      119.93     13.31 o 
  10   4   6       10.61       18.37      6.18 o 
  11   4   6       36.25       22.94     12.17 o 
  12   4   6       13.44       13.43      6.22 o 
   1   5   6      142.71      142.61      5.31 o 
   2   5   6       51.42       52.04      4.93 o 
   3   5   6      423.67      425.53      8.77 o 
   4   5   6       71.42       63.94      9.41 o 
   5   5   6      184.41      201.19      8.92 o 
   6   5   6      198.16      200.81      9.15 o 
   7   5   6       37.58       37.78      6.33 o 
   8   5   6       76.44       70.23      8.75 o 
   9   5   6       17.84       17.71     10.53 o 
  10   5   6       15.99       25.17      9.09 o 
  11   5   6       34.67       43.28     10.01 o 
  12   5   6        9.70        9.93      6.08 o 
   0   6   6      865.89      902.75     17.62 o 
   1   6   6       76.53       71.53      4.23 o 
   2   6   6      241.61      252.20      8.58 o 
   3   6   6      369.14      371.07     11.64 o 
   4   6   6      173.81      186.33      7.38 o 
   5   6   6       38.16       32.42      5.01 o 
   6   6   6        8.43        7.85      5.38 o 
   7   6   6       13.47       17.22      5.67 o 
   8   6   6        5.70       11.02      7.17 o 
   9   6   6       47.52       62.08     14.58 o 
  10   6   6        2.02        4.97      5.92 o 
  11   6   6        9.23       18.06      7.16 o 
  12   6   6        8.64       14.53      7.07 o 
   1   7   6      157.79      171.10      6.33 o 
   2   7   6        6.07        7.00      3.78 o 
   3   7   6      159.80      165.65      5.91 o 
   4   7   6      266.56      294.00      8.48 o 
   5   7   6       27.73       22.30      6.18 o 
   6   7   6       28.26       17.75      4.92 o 
   7   7   6       33.39       28.72      7.02 o 
   8   7   6      108.49      141.42     11.66 o 
   9   7   6       46.79       48.72      9.63 o 
  10   7   6       26.00       14.92      5.87 o 
  11   7   6        9.02       11.99      5.68 o 
   0   8   6     1002.99     1055.51     15.84 o 
   1   8   6      386.74      383.34      7.65 o 
   2   8   6      189.40      173.79      7.97 o 
   3   8   6      316.86      303.33      8.74 o 
   4   8   6        4.18        2.70      5.72 o 
   5   8   6       43.04       40.21      6.13 o 
   6   8   6       35.28       53.97      7.63 o 
   7   8   6      135.65      144.74     12.97 o 
   8   8   6       18.20       22.15      7.80 o 
   9   8   6       54.06       61.21     10.48 o 
  10   8   6      148.20      141.87     10.66 o 
  11   8   6       21.87       29.17      6.96 o 
   1   9   6       93.80       84.39      5.70 o 
   2   9   6       48.01       49.29      5.64 o 
   3   9   6      288.37      286.82     17.28 o 
   4   9   6       53.86       53.50      6.81 o 
   5   9   6       42.23       50.76      8.02 o 
   6   9   6        8.65       18.10      5.86 o 
   7   9   6        4.06        7.09      6.57 o 
   8   9   6        8.48       14.40      6.71 o 
   9   9   6       14.70       13.01      7.40 o 
  10   9   6        4.42        0.43      6.80 o 
  11   9   6       18.25       13.45      7.07 o 
   0  10   6      365.78      405.08     23.41 o 
   1  10   6      257.66      259.53      8.93 o 
   2  10   6       60.27       54.39      5.38 o 
   3  10   6      294.75      287.52      9.81 o 
   4  10   6       11.72       15.40      4.86 o 
   5  10   6       70.48       72.54      7.60 o 
   6  10   6       11.58       14.88      6.42 o 
   7  10   6        7.41        2.28      6.48 o 
   8  10   6       27.91       28.39      7.26 o 
   9  10   6        6.10       17.33      7.05 o 
  10  10   6       36.09       45.23      8.95 o 
   1  11   6      169.70      163.85      7.61 o 
   2  11   6      207.52      195.55      8.63 o 
   3  11   6       79.14       77.94      6.76 o 
   4  11   6       30.02       34.04      6.47 o 
   5  11   6       11.58       10.85      5.15 o 
   6  11   6       19.03       24.51      6.41 o 
   7  11   6        8.53       12.93      6.38 o 
   8  11   6        1.26        6.68      6.54 o 
   9  11   6       18.56       22.82      7.11 o 
  10  11   6       90.23      113.85      9.99 o 
   0  12   6       81.06       77.32      7.90 o 
   1  12   6       40.39       27.00      7.47 o 
   2  12   6       69.04       73.65      9.62 o 
   3  12   6       17.62       24.10      5.00 o 
   4  12   6       84.34       88.32      7.69 o 
   5  12   6       48.37       53.75      6.74 o 
   6  12   6        5.53        7.70      5.27 o 
   7  12   6       24.83       34.13      8.04 o 
   8  12   6       29.77       44.22      8.66 o 
   9  12   6       29.09       30.05      8.09 o 
  10  12   6       98.97      125.32     16.06 o 
   1  13   6       42.25       32.92      8.21 o 
   2  13   6       35.50       23.21      6.40 o 
   3  13   6       15.20       12.01      8.72 o 
   4  13   6       30.27       32.13      6.66 o 
   5  13   6        3.14        6.10      5.27 o 
   6  13   6       37.77       51.86      8.52 o 
   7  13   6       39.84       58.73      7.30 o 
   8  13   6       34.65       40.22      8.27 o 
   9  13   6       95.33      124.99      9.16 o 
   0  14   6       42.83       46.46     11.60 o 
   1  14   6        2.58       12.87      4.86 o 
   2  14   6       29.86       30.91      6.27 o 
   3  14   6        6.35       10.81      5.48 o 
   4  14   6       77.84       82.38      7.89 o 
   5  14   6      134.37      144.36     14.69 o 
   6  14   6       51.43       53.70      8.87 o 
   7  14   6      118.82      140.53     10.34 o 
   8  14   6       32.88       50.91      8.15 o 
   1  15   6       23.09       16.88      5.81 o 
   2  15   6       28.83       28.08      8.15 o 
   3  15   6       22.65       25.55      6.39 o 
   4  15   6       49.34       45.61      7.77 o 
   5  15   6       78.51       75.61      8.24 o 
   6  15   6       23.89       26.19      6.93 o 
   7  15   6        1.71        6.47      6.83 o 
   0  16   6       88.17      100.79     17.06 o 
   1  16   6       12.76       21.12      4.80 o 
   2  16   6       27.63       31.33      7.05 o 
   3  16   6       17.22       18.70      6.70 o 
   4  16   6       28.54       26.90      7.02 o 
   5  16   6      103.42      103.34     12.17 o 
   6  16   6       40.27       41.66      7.00 o 
   1  17   6       20.40       22.23      5.50 o 
   2  17   6       56.24       53.76      9.02 o 
   3  17   6       23.70       22.87     10.06 o 
   4  17   6       10.74        2.13      5.94 o 
   5  17   6       13.36        8.15      6.40 o 
   0  18   6      138.20      183.02     21.91 o 
   1  18   6       21.95       30.97      8.67 o 
   2  18   6       15.94       18.09      5.03 o 
   3  18   6       10.45       12.30      6.39 o 
   4  18   6       33.49       26.01      9.34 o 
   2   0   7      108.00      146.10     23.40 o 
   4   0   7       70.89       63.39     16.42 o 
   6   0   7        7.25       -5.00      5.31 o 
   8   0   7       63.81       62.91      8.88 o 
  10   0   7       24.22       38.00     16.84 o 
   0   1   7      600.34      614.24     24.87 o 
   1   1   7       75.67       80.99      5.25 o 
   2   1   7      131.66      133.63      8.94 o 
   3   1   7      109.31       95.76     10.77 o 
   4   1   7       43.66       41.82      5.77 o 
   5   1   7       39.21       32.48      5.30 o 
   6   1   7       85.19       89.67      8.72 o 
   7   1   7        1.32        6.02      3.60 o 
   8   1   7       19.69       31.25      8.47 o 
   9   1   7       14.54       15.69      5.15 o 
  10   1   7       29.98       41.38     11.68 o 
   1   2   7       35.22       28.78      3.51 o 
   2   2   7      196.61      192.03      8.27 o 
   3   2   7      265.55      273.04     10.13 o 
   4   2   7       17.17       15.15      4.14 o 
   5   2   7       16.52       11.15      3.68 o 
   6   2   7       22.36       19.25      4.46 o 
   7   2   7       30.83       32.97      5.31 o 
   8   2   7       69.30       81.15      8.97 o 
   9   2   7       75.34       95.24      9.75 o 
  10   2   7        3.99       11.68      6.60 o 
   0   3   7       83.40       73.08     13.75 o 
   1   3   7       54.60       52.98      6.19 o 
   2   3   7       32.71       29.20      3.71 o 
   3   3   7       79.91       89.07      8.76 o 
   4   3   7        5.39        8.55      3.61 o 
   5   3   7       32.85       31.04      4.60 o 
   6   3   7      210.45      225.43     17.83 o 
   7   3   7       20.82       23.70      6.61 o 
   8   3   7        6.79       22.60      6.52 o 
   9   3   7        1.28        6.05      5.92 o 
  10   3   7       51.42       51.93      9.21 o 
   1   4   7       40.93       46.04      4.76 o 
   2   4   7       42.42       34.90      4.29 o 
   3   4   7       54.60       51.48      4.78 o 
   4   4   7       20.34       21.62      4.06 o 
   5   4   7      212.20      214.06     10.27 o 
   6   4   7       24.23       36.81      6.63 o 
   7   4   7       11.11        8.18      5.40 o 
   8   4   7       13.84       20.76      6.17 o 
   9   4   7        6.53       12.48      5.54 o 
  10   4   7       14.55       25.86      8.59 o 
   0   5   7       91.68      101.57     11.87 o 
   1   5   7        8.98       13.59      3.91 o 
   2   5   7       55.53       49.46      4.64 o 
   3   5   7       55.39       41.91      4.69 o 
   4   5   7      102.62      108.63      7.70 o 
   5   5   7      132.01      154.11      9.06 o 
   6   5   7       25.94       20.32      6.09 o 
   7   5   7       37.92       44.89      6.53 o 
   8   5   7        8.56       10.09      5.12 o 
   9   5   7       49.47       61.70      9.91 o 
  10   5   7       26.92       21.66      7.01 o 
   1   6   7       13.80       17.09      3.67 o 
   2   6   7       89.14       81.88      8.34 o 
   3   6   7       46.51       51.32      8.19 o 
   4   6   7       76.38       89.42      8.30 o 
   5   6   7        6.80       23.88      6.86 o 
   6   6   7      147.12      148.20      9.19 o 
   7   6   7       24.18       21.75      6.71 o 
   8   6   7       39.25       31.86      6.38 o 
   9   6   7       52.68       48.84      7.38 o 
  10   6   7        0.94        1.70      6.44 o 
   0   7   7      399.05      416.23     30.85 o 
   1   7   7       81.45       85.97      7.97 o 
   2   7   7      136.04      150.01      9.77 o 
   3   7   7       20.84       17.69      3.73 o 
   4   7   7       30.00       20.19      5.82 o 
   5   7   7       64.93       69.45     11.57 o 
   6   7   7       16.89       21.23      5.89 o 
   7   7   7        6.28       19.56      6.60 o 
   8   7   7      185.45      192.74     17.92 o 
   9   7   7       32.87       37.65      7.03 o 
   1   8   7       10.01       13.43      5.03 o 
   2   8   7      162.51      178.78     11.01 o 
   3   8   7       97.87      106.09      6.89 o 
   4   8   7       45.78       45.65      6.12 o 
   5   8   7       83.48       83.62      9.51 o 
   6   8   7        4.87       11.85      7.41 o 
   7   8   7      139.32      151.10     10.74 o 
   8   8   7       38.06       41.66      7.84 o 
   9   8   7        4.69       12.93      7.37 o 
   0   9   7       29.03       31.33     10.38 o 
   1   9   7      102.21       94.43      6.40 o 
   2   9   7      117.56      112.91      7.11 o 
   3   9   7       59.66       53.86      7.13 o 
   4   9   7        2.25        7.24      5.01 o 
   5   9   7       54.96       55.93      7.35 o 
   6   9   7       96.88      101.84     11.88 o 
   7   9   7        2.87        8.30      6.11 o 
   8   9   7       52.34       64.70      8.60 o 
   1  10   7      180.82      186.52     23.26 o 
   2  10   7       48.29       42.88      5.67 o 
   3  10   7       30.82       25.33      6.29 o 
   4  10   7       15.20       16.83      5.76 o 
   5  10   7      101.60      110.15      9.67 o 
   6  10   7       22.19       26.35      6.87 o 
   7  10   7       13.29       24.75      6.41 o 
   8  10   7       14.59       15.72      6.63 o 
   0  11   7      299.72      365.24     24.52 o 
   1  11   7      116.30      115.45      9.95 o 
   2  11   7       30.93       30.00     12.45 o 
   3  11   7       21.52       22.13      6.82 o 
   4  11   7       38.35       30.75      8.29 o 
   5  11   7        3.19        9.81      8.06 o 
   6  11   7       29.15       33.19      6.49 o 
   7  11   7       28.30       22.51      6.13 o 
   1  12   7       65.17       69.19     10.10 o 
   2  12   7       17.21       28.54      7.75 o 
   3  12   7       97.84      104.13      8.62 o 
   4  12   7        6.45       22.67     12.70 o 
   5  12   7       21.68       21.95      7.42 o 
   6  12   7       84.41       99.35     11.48 o 
   7  12   7       60.27       45.29      7.74 o 
   0  13   7        9.45        2.70      5.34 o 
   1  13   7       13.19       11.24      8.24 o 
   2  13   7       80.93       82.56     11.12 o 
   3  13   7       80.70       63.39      7.04 o 
   4  13   7        4.46        2.81      5.09 o 
   5  13   7       37.37       69.32     14.94 o 
   6  13   7       14.57       21.20      6.86 o 
   1  14   7       13.82       17.35      6.64 o 
   2  14   7        9.96       22.50      8.34 o 
   3  14   7       28.91       21.83      6.29 o 
   4  14   7      161.91      159.92      9.10 o 
   5  14   7       57.20       73.47      9.08 o 
   0  15   7       96.31       87.58     13.12 o 
   1  15   7       14.22       19.60      8.70 o 
   2  15   7       24.78       16.88      7.49 o 
   3  15   7       55.67       54.19     11.38 o 
   0   0   8       28.66        9.79      9.54 o 
   2   0   8       58.75       40.54      8.72 o 
   4   0   8       33.22       34.78      9.11 o 
   6   0   8       17.32       14.07     11.17 o 
   1   1   8      112.07      108.27      9.23 o 
   2   1   8       18.71       15.21      4.39 o 
   3   1   8       77.39       65.34      8.46 o 
   4   1   8        4.77        7.08      3.53 o 
   5   1   8       46.11       35.63      7.27 o 
   6   1   8       44.92       35.58      6.47 o 
   7   1   8       10.84        9.88      6.09 o 
   0   2   8      128.17      146.59     40.78 o 
   1   2   8       53.25       48.84      5.73 o 
   2   2   8        9.99       12.08      3.08 o 
   3   2   8       27.59       26.96      5.53 o 
   4   2   8       12.04       14.83      6.20 o 
   5   2   8       37.36       57.43     10.97 o 
   6   2   8       24.38       22.28      6.10 o 
   7   2   8       12.68       16.07      5.41 o 
   1   3   8        6.30        8.98      3.91 o 
   2   3   8       15.76       15.50      4.76 o 
   3   3   8       15.43       19.49      4.54 o 
   4   3   8       52.66       36.61      7.84 o 
   5   3   8       39.61       56.25      8.15 o 
   6   3   8       52.40       53.09      9.60 o 
   7   3   8       87.08       84.77      7.82 o 
   0   4   8       65.93       69.46     22.45 o 
   1   4   8        3.36       13.06      4.23 o 
   2   4   8       72.58       77.34      8.87 o 
   3   4   8       23.99       16.44      4.83 o 
   4   4   8       81.27       82.59      6.59 o 
   5   4   8       11.35       10.45      5.61 o 
   6   4   8        8.23        2.51      5.05 o 
   7   4   8       22.59       25.16      7.40 o 
   1   5   8        6.20        8.41      4.62 o 
   2   5   8       60.71       80.71      9.39 o 
   3   5   8       95.01       99.31     10.39 o 
   4   5   8       19.46       15.91      6.99 o 
   5   5   8       36.85       36.77     10.78 o 
   6   5   8       24.63       19.58      5.43 o 
   0   6   8       81.04       82.84     23.52 o 
   1   6   8       26.06       22.64      7.77 o 
   2   6   8        9.11        8.41      6.81 o 
   3   6   8       22.97       15.86      6.41 o 
   4   6   8       76.11       73.51      7.66 o 
   5   6   8       22.67       18.13      5.17 o 
   6   6   8       45.47       47.11      7.18 o 
   1   7   8        3.58        1.73      7.45 o 
   2   7   8       12.91       14.12      5.97 o 
   3   7   8       36.75       30.13      8.66 o 
   4   7   8        6.46        3.34      4.00 o 
   5   7   8        6.27        9.48      4.72 o 
   6   7   8       34.97       28.77      8.01 o 
   0   8   8       51.27       67.76     15.90 o 
   1   8   8       11.13       11.16      7.97 o 
   2   8   8        5.54        1.74      6.27 o 
   3   8   8       60.86       83.15     12.77 o 
   4   8   8        9.18        8.33      8.35 o 
   5   8   8        3.90        6.80      5.10 o 
   1   9   8       56.53       57.82     11.74 o 
   2   9   8        1.51       14.22      5.94 o 
   3   9   8       60.06       33.49     14.53 o 
   4   9   8       41.43       43.17     11.30 o 
   0  10   8       90.61       94.44     15.24 o 
   1  10   8        6.06        5.86      6.85 o 
   2  10   8       39.68       31.24     10.24 o 
   3  10   8       19.46       13.34      8.15 o 
   1  11   8       82.67       92.75     16.60 o 
                                                 
